# Supplementary material for: Simulated complexes formed from a set of postsynaptic proteins suggest a localised effect of a hypomorphic Shank mutation
Source: BMC Neurosci. 2024 Jul 6;25:32. doi: 10.1186/s12868-024-00880-1 (PMC11227168; doi:10.1186/s12868-024-00880-1)
Supplement: Supplementary file 1 — Supplementary Material 1 [file 12868_2024_880_MOESM1_ESM.xlsx]

## Sheet: Table S1
Input Proteins with Uniprot ID and Domains
Protein Name	Gene Symbol	UniProt ID	Domains (or virtual domains)		virtual domains are non-globular binding regions defined to represent the interactions (see Table B)
NMDAR	GRIN2B	Q05586	"CNMDAR"
AMPAR	GRIA1	P42261	"CAMPA"
PSD-95	DLG4	P78352	"PDZ","PDZ","PDZ","SH3","GK"
SynGAP	SynGAP	Q96PV0	"CSYNGAP"
GKAP	DLGAP1	Q5VSY0	"GBRS","GH","CGKAP"
Shank1	Shank1	Q9Y566	"SH3","PDZ","SAM","virtualEVH1"
Homer1	homer1	Q86YM7	"EVH1"

## Sheet: Table S2
Domain-domain interactions defined in the input
Domain1	Domain2		interactions are defined with proteinname_domainname of the two interacting proteins
HOMER1_EVH1	SHANK1_virtualEVH1
HOMER1_HK	HOMER1_HK
GKAP1_CGKAP	SHANK1_PDZ
DLG4_PDZ	GRIN2B_CNMDAR
DLG4_PDZ	GRIA1_CAMPA
DLG4_PDZ	SYNGAP1_CSYNGAP
DLG4_GK	GKAP1_GBRS
SHANK1_SA0	SHANK1_SA1

## Sheet: Table S3
equilibrium dissociation constants found in literature
Domain 1	domain2	kd (uM)	kon	koff	mutant koff calculated
HOMER1_EVH1	SHANK1_virtualEVH1	3	1	3
HOMER1_HK	HOMER1_HK		1	1
GKAP1_CGKAP	SHANK1_PDZ	0.02	1	0.02	0.11
DLG4_PDZ	GRIN2B_CNMDAR	10	1	10
DLG4_PDZ	GRIA1_CAMPA	1	1	1
DLG4_PDZ	SYNGAP1_CSYNGAP	0.2	1	0.2
DLG4_GK	GKAP1_GBRS	0.1	1	0.1
SHANK1_SA0	SHANK1_SA1		1	1
Data from:	Feng, Z., Chen, X., Zeng, M., & Zhang, M. (2019). Phase separation as a mechanism for assembling dynamic postsynaptic density signalling complexes. In Current Opinion in Neurobiology (Vol. 57, pp. 1–8). Elsevier BV. https://doi.org/10.1016/j.conb.2018.12.001

## Sheet: Table S4
Brain regions / data sets used
Region Name (as in the original dataset)	Region ID (as used in this study to identify the simulations)
H376.IIA.50_AMY	0
H376.IIA.50_CGE	1
H376.IIA.50_DFC	2
H376.IIA.50_DTH	3
H376.IIA.50_HIP	4
H376.IIA.50_LGE	5
H376.IIA.50_M1C-S1C	6
H376.IIA.50_MFC	7
H376.IIA.50_MGE	8
H376.IIA.50_OFC	9
H376.IIA.50_Ocx	10
H376.IIA.50_PCx	11
H376.IIA.50_TCx	12
H376.IIA.50_URL	13
H376.IIA.51_AMY	14
H376.IIA.51_CGE	15
H376.IIA.51_DFC	16
H376.IIA.51_DTH	17
H376.IIA.51_HIP	18
H376.IIA.51_ITC	19
H376.IIA.51_LGE	20
H376.IIA.51_M1C-S1C	21
H376.IIA.51_MFC	22
H376.IIA.51_MGE	23
H376.IIA.51_OFC	24
H376.IIA.51_Ocx	25
H376.IIA.51_PCx	26
H376.IIA.51_STC	27
H376.IIA.51_URL	28
H376.IIA.51_VFC	29
H376.IIB.50_A1C	30
H376.IIB.50_AMY	31
H376.IIB.50_DFC	32
H376.IIB.50_DTH	33
H376.IIB.50_HIP	34
H376.IIB.50_IPC	35
H376.IIB.50_ITC	36
H376.IIB.50_M1C	37
H376.IIB.50_MFC	38
H376.IIB.50_OFC	39
H376.IIB.50_S1C	40
H376.IIB.50_STC	41
H376.IIB.50_STR	42
H376.IIB.50_V1C	43
H376.IIB.50_VFC	44
H376.IIB.51_A1C	45
H376.IIB.51_AMY	46
H376.IIB.51_CB	47
H376.IIB.51_DFC	48
H376.IIB.51_DTH	49
H376.IIB.51_HIP	50
H376.IIB.51_IPC	51
H376.IIB.51_ITC	52
H376.IIB.51_M1C	53
H376.IIB.51_OFC	54
H376.IIB.51_S1C	55
H376.IIB.51_STC	56
H376.IIB.51_STR	57
H376.IIB.51_V1C	58
H376.IIB.51_VFC	59
H376.IIB.52_A1C	60
H376.IIB.52_AMY	61
H376.IIB.52_CBC	62
H376.IIB.52_DFC	63
H376.IIB.52_DTH	64
H376.IIB.52_HIP	65
H376.IIB.52_IPC	66
H376.IIB.52_ITC	67
H376.IIB.52_M1C	68
H376.IIB.52_MFC	69
H376.IIB.52_OFC	70
H376.IIB.52_S1C	71
H376.IIB.52_STR	72
H376.IIB.52_V1C	73
H376.IIB.52_VFC	74
H376.IIIA.50_A1C	75
H376.IIIA.50_AMY	76
H376.IIIA.50_DFC	77
H376.IIIA.50_HIP	78
H376.IIIA.50_IPC	79
H376.IIIA.50_ITC	80
H376.IIIA.50_M1C	81
H376.IIIA.50_MFC	82
H376.IIIA.50_OFC	83
H376.IIIA.50_S1C	84
H376.IIIA.50_STC	85
H376.IIIA.50_STR	86
H376.IIIA.50_V1C	87
H376.IIIA.50_VFC	88
H376.IIIA.51_A1C	89
H376.IIIA.51_AMY	90
H376.IIIA.51_CB	91
H376.IIIA.51_DFC	92
H376.IIIA.51_HIP	93
H376.IIIA.51_IPC	94
H376.IIIA.51_ITC	95
H376.IIIA.51_M1C	96
H376.IIIA.51_MD	97
H376.IIIA.51_MFC	98
H376.IIIA.51_OFC	99
H376.IIIA.51_S1C	100
H376.IIIA.51_STC	101
H376.IIIA.51_STR	102
H376.IIIA.51_V1C	103
H376.IIIA.51_VFC	104
H376.IIIA.52_A1C	105
H376.IIIA.52_AMY	106
H376.IIIA.52_CB	107
H376.IIIA.52_DFC	108
H376.IIIA.52_HIP	109
H376.IIIA.52_IPC	110
H376.IIIA.52_ITC	111
H376.IIIA.52_M1C	112
H376.IIIA.52_MFC	113
H376.IIIA.52_OFC	114
H376.IIIA.52_S1C	115
H376.IIIA.52_STR	116
H376.IIIA.52_V1C	117
H376.IIIA.52_VFC	118
H376.IIIB.50_A1C	119
H376.IIIB.50_DFC	120
H376.IIIB.50_IPC	121
H376.IIIB.50_MD	122
H376.IIIB.50_MFC	123
H376.IIIB.50_OFC	124
H376.IIIB.50_STC	125
H376.IIIB.50_STR	126
H376.IIIB.50_V1C	127
H376.IIIB.50_VFC	128
H376.IIIB.51_A1C	129
H376.IIIB.51_AMY	130
H376.IIIB.51_CBC	131
H376.IIIB.51_DFC	132
H376.IIIB.51_HIP	133
H376.IIIB.51_IPC	134
H376.IIIB.51_ITC	135
H376.IIIB.51_M1C	136
H376.IIIB.51_MD	137
H376.IIIB.51_MFC	138
H376.IIIB.51_OFC	139
H376.IIIB.51_S1C	140
H376.IIIB.51_STC	141
H376.IIIB.51_STR	142
H376.IIIB.51_V1C	143
H376.IIIB.51_VFC	144
H376.IIIB.52_A1C	145
H376.IIIB.52_AMY	146
H376.IIIB.52_DFC	147
H376.IIIB.52_HIP	148
H376.IIIB.52_IPC	149
H376.IIIB.52_ITC	150
H376.IIIB.52_M1C-S1C	151
H376.IIIB.52_MD	152
H376.IIIB.52_MFC	153
H376.IIIB.52_STC	154
H376.IIIB.52_STR	155
H376.IIIB.52_V1C	156
H376.IIIB.52_VFC	157
H376.IIIB.53_A1C	158
H376.IIIB.53_AMY	159
H376.IIIB.53_CBC	160
H376.IIIB.53_DFC	161
H376.IIIB.53_HIP	162
H376.IIIB.53_IPC	163
H376.IIIB.53_M1C-S1C	164
H376.IIIB.53_MD	165
H376.IIIB.53_MFC	166
H376.IIIB.53_OFC	167
H376.IIIB.53_STC	168
H376.IIIB.53_STR	169
H376.IIIB.53_V1C	170
H376.IIIB.53_VFC	171
H376.IV.50_A1C	172
H376.IV.50_AMY	173
H376.IV.50_CBC	174
H376.IV.50_DFC	175
H376.IV.50_HIP	176
H376.IV.50_IPC	177
H376.IV.50_ITC	178
H376.IV.50_M1C	179
H376.IV.50_MD	180
H376.IV.50_MFC	181
H376.IV.50_OFC	182
H376.IV.50_S1C	183
H376.IV.50_STC	184
H376.IV.50_STR	185
H376.IV.50_V1C	186
H376.IV.50_VFC	187
H376.IV.51_CBC	188
H376.IV.51_ITC	189
H376.IV.53_A1C	190
H376.IV.53_DFC	191
H376.IV.53_HIP	192
H376.IV.53_IPC	193
H376.IV.53_M1C-S1C	194
H376.IV.53_MD	195
H376.IV.53_MFC	196
H376.IV.53_STC	197
H376.IV.53_STR	198
H376.IV.53_V1C	199
H376.IV.53_VFC	200
H376.IV.54_AMY	201
H376.IV.54_CBC	202
H376.IV.54_DFC	203
H376.IV.54_HIP	204
H376.IV.54_IPC	205
H376.IV.54_ITC	206
H376.IV.54_M1C	207
H376.IV.54_MFC	208
H376.IV.54_OFC	209
H376.IV.54_S1C	210
H376.IV.54_STC	211
H376.IV.54_STR	212
H376.IV.54_V1C	213
H376.IV.54_VFC	214
H376.IX.50_A1C	215
H376.IX.50_AMY	216
H376.IX.50_CBC	217
H376.IX.50_DFC	218
H376.IX.50_HIP	219
H376.IX.50_IPC	220
H376.IX.50_ITC	221
H376.IX.50_M1C	222
H376.IX.50_MFC	223
H376.IX.50_OFC	224
H376.IX.50_S1C	225
H376.IX.50_STC	226
H376.IX.50_V1C	227
H376.IX.50_VFC	228
H376.IX.51_A1C	229
H376.IX.51_AMY	230
H376.IX.51_CBC	231
H376.IX.51_DFC	232
H376.IX.51_HIP	233
H376.IX.51_IPC	234
H376.IX.51_ITC	235
H376.IX.51_M1C	236
H376.IX.51_MD	237
H376.IX.51_MFC	238
H376.IX.51_OFC	239
H376.IX.51_S1C	240
H376.IX.51_STC	241
H376.IX.51_STR	242
H376.IX.51_V1C	243
H376.IX.51_VFC	244
H376.IX.52_A1C	245
H376.IX.52_AMY	246
H376.IX.52_CBC	247
H376.IX.52_DFC	248
H376.IX.52_HIP	249
H376.IX.52_IPC	250
H376.IX.52_ITC	251
H376.IX.52_MFC	252
H376.IX.52_STC	253
H376.IX.52_V1C	254
H376.IX.52_VFC	255
H376.V.50_CBC	256
H376.V.50_VFC	257
H376.V.51_A1C	258
H376.V.52_DFC	259
H376.V.52_STC	260
H376.V.52_V1C	261
H376.V.53_A1C	262
H376.V.53_AMY	263
H376.V.53_CBC	264
H376.V.53_DFC	265
H376.V.53_HIP	266
H376.V.53_IPC	267
H376.V.53_ITC	268
H376.V.53_M1C	269
H376.V.53_MD	270
H376.V.53_MFC	271
H376.V.53_OFC	272
H376.V.53_S1C	273
H376.V.53_STC	274
H376.V.53_STR	275
H376.V.53_V1C	276
H376.V.53_VFC	277
H376.VI.50_AMY	278
H376.VI.50_CBC	279
H376.VI.50_HIP	280
H376.VI.50_ITC	281
H376.VI.50_MD	282
H376.VI.50_MFC	283
H376.VI.50_STC	284
H376.VI.50_STR	285
H376.VI.50_V1C	286
H376.VI.51_A1C	287
H376.VI.51_AMY	288
H376.VI.51_DFC	289
H376.VI.51_ITC	290
H376.VI.51_M1C	291
H376.VI.51_OFC	292
H376.VI.51_STC	293
H376.VI.51_VFC	294
H376.VI.52_A1C	295
H376.VI.52_AMY	296
H376.VI.52_CBC	297
H376.VI.52_DFC	298
H376.VI.52_HIP	299
H376.VI.52_IPC	300
H376.VI.52_ITC	301
H376.VI.52_M1C	302
H376.VI.52_MD	303
H376.VI.52_MFC	304
H376.VI.52_OFC	305
H376.VI.52_S1C	306
H376.VI.52_STC	307
H376.VI.52_STR	308
H376.VI.52_V1C	309
H376.VI.52_VFC	310
H376.VII.51_CBC	311
H376.VII.51_DFC	312
H376.VII.51_IPC	313
H376.VII.51_ITC	314
H376.VII.51_MD	315
H376.VII.51_MFC	316
H376.VII.51_OFC	317
H376.VII.51_S1C	318
H376.VII.51_STC	319
H376.VII.51_V1C	320
H376.VIII.50_AMY	321
H376.VIII.50_CBC	322
H376.VIII.50_DFC	323
H376.VIII.50_MD	324
H376.VIII.50_STC	325
H376.VIII.50_STR	326
H376.VIII.50_VFC	327
H376.VIII.51_A1C	328
H376.VIII.51_AMY	329
H376.VIII.51_CBC	330
H376.VIII.51_DFC	331
H376.VIII.51_HIP	332
H376.VIII.51_IPC	333
H376.VIII.51_ITC	334
H376.VIII.51_M1C	335
H376.VIII.51_MD	336
H376.VIII.51_MFC	337
H376.VIII.51_OFC	338
H376.VIII.51_S1C	339
H376.VIII.51_STC	340
H376.VIII.51_STR	341
H376.VIII.51_V1C	342
H376.VIII.51_VFC	343
H376.VIII.52_A1C	344
H376.VIII.52_AMY	345
H376.VIII.52_CBC	346
H376.VIII.52_IPC	347
H376.VIII.52_ITC	348
H376.VIII.52_M1C	349
H376.VIII.52_MD	350
H376.VIII.52_STC	351
H376.VIII.52_STR	352
H376.VIII.52_V1C	353
H376.VIII.52_VFC	354
H376.VIII.53_CBC	355
H376.VIII.53_DFC	356
H376.VIII.53_HIP	357
H376.VIII.53_IPC	358
H376.VIII.53_ITC	359
H376.VIII.53_MD	360
H376.VIII.53_MFC	361
H376.VIII.53_OFC	362
H376.VIII.53_S1C	363
H376.VIII.53_STC	364
H376.VIII.53_V1C	365
H376.VIII.53_VFC	366
H376.VIII.54_A1C	367
H376.VIII.54_AMY	368
H376.VIII.54_CBC	369
H376.VIII.54_DFC	370
H376.VIII.54_HIP	371
H376.VIII.54_IPC	372
H376.VIII.54_ITC	373
H376.VIII.54_M1C	374
H376.VIII.54_MFC	375
H376.VIII.54_OFC	376
H376.VIII.54_S1C	377
H376.VIII.54_STC	378
H376.VIII.54_V1C	379
H376.VIII.54_VFC	380
H376.X.50_AMY	381
H376.X.50_CBC	382
H376.X.50_IPC	383
H376.X.50_ITC	384
H376.X.50_STC	385
H376.X.51_A1C	386
H376.X.51_AMY	387
H376.X.51_CBC	388
H376.X.51_DFC	389
H376.X.51_HIP	390
H376.X.51_IPC	391
H376.X.51_ITC	392
H376.X.51_M1C	393
H376.X.51_MD	394
H376.X.51_MFC	395
H376.X.51_OFC	396
H376.X.51_S1C	397
H376.X.51_STC	398
H376.X.51_STR	399
H376.X.51_V1C	400
H376.X.51_VFC	401
H376.X.52_A1C	402
H376.X.52_AMY	403
H376.X.52_CBC	404
H376.X.52_DFC	405
H376.X.52_HIP	406
H376.X.52_IPC	407
H376.X.52_ITC	408
H376.X.52_M1C	409
H376.X.52_MD	410
H376.X.52_MFC	411
H376.X.52_OFC	412
H376.X.52_S1C	413
H376.X.52_STC	414
H376.X.52_STR	415
H376.X.52_V1C	416
H376.X.52_VFC	417
H376.X.53_A1C	418
H376.X.53_CBC	419
H376.X.53_DFC	420
H376.X.53_HIP	421
H376.X.53_IPC	422
H376.X.53_ITC	423
H376.X.53_M1C	424
H376.X.53_MFC	425
H376.X.53_OFC	426
H376.X.53_S1C	427
H376.X.53_STC	428
H376.X.53_V1C	429
H376.X.53_VFC	430
H376.XI.50_A1C	431
H376.XI.50_AMY	432
H376.XI.50_CBC	433
H376.XI.50_HIP	434
H376.XI.50_IPC	435
H376.XI.50_ITC	436
H376.XI.50_M1C	437
H376.XI.50_MD	438
H376.XI.50_MFC	439
H376.XI.50_OFC	440
H376.XI.50_S1C	441
H376.XI.50_STC	442
H376.XI.50_STR	443
H376.XI.50_VFC	444
H376.XI.52_A1C	445
H376.XI.52_AMY	446
H376.XI.52_CBC	447
H376.XI.52_DFC	448
H376.XI.52_HIP	449
H376.XI.52_IPC	450
H376.XI.52_ITC	451
H376.XI.52_M1C	452
H376.XI.52_MD	453
H376.XI.52_MFC	454
H376.XI.52_OFC	455
H376.XI.52_S1C	456
H376.XI.52_STC	457
H376.XI.52_STR	458
H376.XI.52_V1C	459
H376.XI.52_VFC	460
H376.XI.53_A1C	461
H376.XI.53_AMY	462
H376.XI.53_CBC	463
H376.XI.53_DFC	464
H376.XI.53_HIP	465
H376.XI.53_IPC	466
H376.XI.53_ITC	467
H376.XI.53_M1C	468
H376.XI.53_MD	469
H376.XI.53_MFC	470
H376.XI.53_OFC	471
H376.XI.53_S1C	472
H376.XI.53_STC	473
H376.XI.53_STR	474
H376.XI.53_V1C	475
H376.XI.53_VFC	476
H376.XI.54_A1C	477
H376.XI.54_AMY	478
H376.XI.54_CBC	479
H376.XI.54_DFC	480
H376.XI.54_HIP	481
H376.XI.54_IPC	482
H376.XI.54_ITC	483
H376.XI.54_M1C	484
H376.XI.54_MD	485
H376.XI.54_MFC	486
H376.XI.54_OFC	487
H376.XI.54_S1C	488
H376.XI.54_STC	489
H376.XI.54_STR	490
H376.XI.54_V1C	491
H376.XI.54_VFC	492
H376.XI.56_A1C	493
H376.XI.56_AMY	494
H376.XI.56_CBC	495
H376.XI.56_DFC	496
H376.XI.56_HIP	497
H376.XI.56_IPC	498
H376.XI.56_ITC	499
H376.XI.56_M1C	500
H376.XI.56_MD	501
H376.XI.56_OFC	502
H376.XI.56_S1C	503
H376.XI.56_STC	504
H376.XI.56_STR	505
H376.XI.56_V1C	506
H376.XI.56_VFC	507
H376.XI.60_A1C	508
H376.XI.60_AMY	509
H376.XI.60_CBC	510
H376.XI.60_DFC	511
H376.XI.60_HIP	512
H376.XI.60_IPC	513
H376.XI.60_ITC	514
H376.XI.60_M1C	515
H376.XI.60_MD	516
H376.XI.60_MFC	517
H376.XI.60_OFC	518
H376.XI.60_S1C	519
H376.XI.60_STC	520
H376.XI.60_STR	521
H376.XI.60_V1C	522
H376.XI.60_VFC	523

## Sheet: Table S5
Input protein abundance data used in the simulations
Protein abundances were converted from
	H376.IIA.50_AMY	H376.IIA.50_CGE	H376.IIA.50_DFC	H376.IIA.50_DTH	H376.IIA.50_HIP	H376.IIA.50_LGE	H376.IIA.50_M1C-S1C	H376.IIA.50_MFC	H376.IIA.50_MGE	H376.IIA.50_Ocx	H376.IIA.50_OFC	H376.IIA.50_PCx	H376.IIA.50_TCx	H376.IIA.50_URL	H376.IIA.51_AMY	H376.IIA.51_CGE	H376.IIA.51_DFC	H376.IIA.51_DTH	H376.IIA.51_HIP	H376.IIA.51_ITC	H376.IIA.51_LGE	H376.IIA.51_M1C-S1C	H376.IIA.51_MFC	H376.IIA.51_MGE	H376.IIA.51_Ocx	H376.IIA.51_OFC	H376.IIA.51_PCx	H376.IIA.51_STC	H376.IIA.51_URL	H376.IIA.51_VFC	H376.IIB.50_A1C	H376.IIB.50_AMY	H376.IIB.50_DFC	H376.IIB.50_DTH	H376.IIB.50_HIP	H376.IIB.50_IPC	H376.IIB.50_ITC	H376.IIB.50_M1C	H376.IIB.50_MFC	H376.IIB.50_OFC	H376.IIB.50_S1C	H376.IIB.50_STC	H376.IIB.50_STR	H376.IIB.50_V1C	H376.IIB.50_VFC	H376.IIB.51_A1C	H376.IIB.51_AMY	H376.IIB.51_CB	H376.IIB.51_DFC
NMDAR	25	6	5	50	27	13	2	7	21	8	9	11	16	25	4	1	0	2	2	5	3	1	0	1	0	0	1	3	3	1	30	6	48	17	5	37	24	48	54	29	32	35	11	24	42	31	20	10	33
AMPAR	71	20	125	30	140	55	83	96	57	164	76	247	384	115	110	86	99	20	61	211	85	179	77	27	115	50	167	329	101	201	221	92	109	109	138	188	345	112	44	144	120	309	63	175	160	322	145	136	326
PSD-95	157	91	195	251	156	161	122	202	146	191	223	211	210	235	244	107	91	174	73	195	160	165	100	109	96	89	154	206	288	132	242	114	239	360	147	264	211	263	311	230	273	276	128	399	240	224	221	153	228
SynGAP1	51	31	75	82	55	62	59	77	61	82	84	81	91	67	59	29	14	32	16	51	46	52	18	24	22	11	45	59	69	23	106	37	82	104	43	101	71	91	90	69	95	113	31	122	83	70	68	55	56
GKAP	39	42	45	23	48	36	41	50	46	51	56	56	59	23	20	28	13	6	8	34	22	31	19	20	19	11	29	42	13	21	72	30	66	27	39	63	62	68	73	64	61	67	19	48	67	65	37	26	53
Shank1	11	4	10	36	8	12	5	11	14	13	11	12	14	34	11	7	2	12	4	15	18	13	3	6	1	3	10	15	61	5	35	10	30	39	11	32	22	36	26	19	31	40	9	36	31	16	19	27	13
Homer1	7	1	5	8	8	4	3	6	5	5	6	7	9	18	11	5	9	8	8	15	6	7	8	3	7	11	7	13	14	10	23	9	19	15	26	20	36	18	18	20	18	19	27	16	19	27	17	31	29
[truncated: 479 more columns]

## Sheet: Table S6
Comparison of the first two PCs for the wild-type and mutant scenarios
wild-type		mutant					207.142	indicates outlier regions
PC1	PC2	PC1	PC2	Distance	Type
33.9409	-62.9842	33.4016	-64.075	1.21676	AMY	average distance	1.486
116.579	-76.3197	116.891	-76.0995	0.382236	CGE	deviation	0.88642
-4.55969	-62.8311	-5.55166	-63.1199	1.03315	DFC
52.6805	8.19845	52.3222	6.87962	1.36663	DTH
17.1501	-86.6354	18.0642	-86.4509	0.932503	HIP
38.5117	-47.244	39.1667	-47.8779	0.911539	LGE
37.684	-89.1719	38.5137	-88.524	1.05271	M1C-S1C
16.702	-51.0819	17.0038	-52.0483	1.01242	MFC
39.8864	-67.5025	41.5203	-67.596	1.63658	MGE
35.862	-37.9616	36.1428	-37.992	0.282511	OFC
-24.1057	-77.9458	-21.126	-77.236	3.06312	Ocx
-38.6643	-78.2889	-39.5977	-79.5636	1.57988	PCx
-55.4702	-86.6543	-56.2127	-86.9593	0.802695	TCx
-37.3739	-14.845	-37.2165	-15.5901	0.761516	URL
-4.28111	-5.21075	-4.08586	-6.60651	1.40935	AMY
39.0723	-71.4476	40.4241	-70.7584	1.51732	CGE
196.229	-149.881	196.61	-150.393	0.637641	DFC
102.457	4.22395	101.904	3.15068	1.20723	DTH
45.5622	-66.3443	46.3757	-66.6897	0.883781	HIP
-41.2655	-46.954	-39.9917	-46.2376	1.46146	ITC
3.92664	-25.3158	3.7323	-26.51	1.2099	LGE
-33.8409	-56.38	-34.632	-57.2158	1.15082	M1C-S1C
195.157	-135.373	195.109	-135.453	0.0935122	MFC
94.4305	-42.5966	95.6855	-42.6975	1.25908	MGE
191.467	-127.325	191.671	-126.45	0.89889	OFC
194.184	-148.64	194.05	-149.102	0.480879	Ocx
-17.6218	-61.2633	-16.7985	-61.4711	0.849088	PCx
-58.4367	-55.0176	-56.647	-54.6637	1.82437	STC
-5.25735	27.4737	-5.87533	26.7099	0.982465	URL
207.142	-163.147	206.928	-162.846	0.369446	VFC
-76.0716	-63.4643	-75.1536	-64.4617	1.35558	A1C
22.7601	-72.9134	22.1749	-73.9249	1.16858	AMY
-10.3213	-46.2905	-10.9568	-48.3453	2.15074	DFC
-29.2221	32.3501	-28.9852	32.2798	0.247065	DTH
5.99083	-72.7327	5.54695	-72.3335	0.596982	HIP
-65.6428	-47.0064	-65.8162	-48.0087	1.01718	IPC
-51.6584	-69.4519	-52.0504	-70.4398	1.06276	ITC
-21.9779	-36.2527	-22.2697	-36.7223	0.552941	M1C
61.5666	-6.4417	59.6396	-7.89982	2.41643	MFC
-8.23259	-56.8014	-7.88482	-57.8791	1.13239	OFC
-26.8468	-30.2265	-25.1524	-29.4074	1.88192	S1C
-112.926	-50.8604	-111.542	-51.6698	1.60324	STC
37.6188	-53.7459	38.2578	-53.6649	0.644076	STR
-76.486	15.9072	-75.5852	15.7918	0.908163	V1C
-38.8959	-51.8132	-37.7682	-51.5488	1.15824	VFC
-34.7694	-73.2355	-36.0578	-73.6575	1.35579	A1C
-36.1775	-40.5449	-33.8443	-40.9364	2.36574	AMY
-46.1745	-48.4622	-45.5935	-50.323	1.94938	CB
-32.3177	-60.9359	-32.375	-61.8551	0.920904	DFC
3.47036	-29.6612	4.17477	-29.9821	0.774082	DTH
5.19309	-76.5948	6.46564	-75.8031	1.49873	HIP
-62.1866	-46.4431	-61.8556	-46.2137	0.402733	IPC
-91.6442	-51.8861	-92.0838	-51.9565	0.445164	ITC
-67.5812	-18.8326	-66.9166	-18.8201	0.664753	M1C
13.8482	-64.3746	13.4355	-65.0739	0.811999	OFC
-44.073	-35.7348	-43.4991	-35.0748	0.874545	S1C
-72.9977	-39.8452	-73.6316	-40.8717	1.20643	STC
28.8875	-18.0975	28.9819	-18.2845	0.209464	STR
-104.195	-11.3918	-103.602	-11.4244	0.593364	V1C
-17.0961	-54.7277	-16.1609	-54.2375	1.05588	VFC
-24.4588	-85.5162	-25.2394	-86.2769	1.08995	A1C
-30.0606	-40.2336	-29.4609	-41.1005	1.05407	AMY
-25.5305	-19.8305	-24.3059	-21.9045	2.40861	CBC
15.3713	-41.76	15.1806	-43.4955	1.74593	DFC
21.281	-5.62832	23.5586	-4.23674	2.6691	DTH
-12.577	-68.1871	-13.5676	-69.3531	1.52995	HIP
9.64887	-57.7681	9.26849	-57.9001	0.402643	IPC
-28.2001	-53.9856	-27.769	-53.4163	0.714108	ITC
15.3776	-44.7673	15.2501	-45.61	0.852372	M1C
46.5242	-20.1494	47.4437	-19.7876	0.98811	MFC
-2.53432	-70.3421	-1.129	-69.828	1.49639	OFC
-14.7876	-42.7596	-15.455	-43.2067	0.803326	S1C
-26.4208	50.2034	-25.9712	48.7448	1.52632	STR
-53.9933	0.239168	-53.8963	-0.538756	0.783944	V1C
11.427	-58.0794	13.9012	-57.1457	2.64456	VFC
-0.733341	-84.9131	-1.56724	-85.0634	0.847338	A1C
-28.4716	-28.6556	-27.4678	-28.052	1.17127	AMY
-58.2387	-47.3433	-59.0084	-49.3375	2.13765	DFC
10.2172	-44.0739	10.8797	-44.04	0.663374	HIP
-71.5904	-56.6141	-71.3566	-56.3783	0.332063	IPC
-40.869	-23.6192	-40.6794	-24.2127	0.623083	ITC
-66.9002	-67.4967	-67.0437	-67.4663	0.146779	M1C
-25.4812	-56.4468	-23.3678	-55.8939	2.18453	MFC
-12.2938	-72.9753	-14.8452	-74.7298	3.0964	OFC
-82.2866	-55.1253	-81.9729	-56.535	1.44422	S1C
-74.0453	-63.2658	-73.1139	-62.8093	1.03723	STC
-52.2935	17.3348	-50.8668	17.5335	1.44047	STR
-96.3338	-12.2639	-93.6974	-12.0289	2.64686	V1C
-93.4385	-49.6586	-92.0009	-50.6239	1.73159	VFC
-83.2783	-47.5054	-84.9427	-47.2334	1.68647	A1C
-21.4602	-40.3948	-22.4178	-42.864	2.64836	AMY
-42.1934	-6.70551	-42.2102	-7.46792	0.762595	CB
-5.53977	-13.734	-5.56075	-14.3711	0.637362	DFC
-21.915	-57.7776	-22.0608	-58.3781	0.617919	HIP
-35.7943	-35.379	-33.7257	-33.7241	2.64912	IPC
-85.4628	-45.133	-84.7785	-44.4165	0.990738	ITC
-29.5711	-32.5198	-29.2255	-31.9888	0.633544	M1C
5.2087	13.2106	3.77506	10.7053	2.88645	MD
36.9248	12.4364	38.0673	12.2402	1.15924	MFC
-4.63093	-41.4923	-6.15641	-41.9452	1.59129	OFC
-28.0909	3.06398	-27.338	1.95412	1.34114	S1C
-35.9785	-48.7442	-36.2296	-49.3871	0.690257	STC
1.00108	71.9845	2.96539	71.0561	2.17265	STR
-51.8145	31.4289	-51.7861	31.904	0.475965	V1C
-37.4071	-40.4659	-36.5291	-40.4128	0.87963	VFC
-36.5566	-59.236	-34.881	-59.3319	1.67835	A1C
0.985907	-43.0853	2.3042	-43.9382	1.57013	AMY
-55.0742	0.0359301	-55.9895	-0.723781	1.18953	CB
22.7052	-10.7175	24.9809	-7.58179	3.87444	DFC
-9.26428	-40.9808	-9.6943	-40.3645	0.751512	HIP
-60.6802	-4.98672	-61.7047	-6.33312	1.69183	IPC
-59.9973	-26.5712	-61.1746	-27.7171	1.64292	ITC
-4.27356	-7.77904	-5.64948	-8.3762	1.49993	M1C
74.8309	-58.2426	76.1	-56.6706	2.02039	MFC
45.8329	-55.8898	45.8066	-56.5567	0.667421	OFC
7.48242	-17.5109	8.74111	-17.0308	1.34715	S1C
16.5222	7.0973	17.2226	8.06708	1.19629	STR
-42.0397	34.5926	-41.778	34.4328	0.306592	V1C
19.4846	-57.7164	19.5677	-57.6321	0.118363	VFC
-99.4082	-38.6038	-96.6491	-38.3778	2.76826	A1C
16.5592	-2.81223	16.3879	-4.61309	1.80898	DFC
-64.906	-30.6276	-65.0903	-32.3664	1.74855	IPC
-16.4584	-15.3779	-15.8248	-15.9051	0.824289	MD
66.5804	-1.03982	66.5213	-2.70418	1.66542	MFC
-55.2558	13.446	-52.8435	12.9926	2.45453	OFC
-40.2803	-30.9192	-39.2644	-31.5326	1.18678	STC
-91.8308	3.25076	-90.0002	3.39065	1.83587	STR
-49.1029	0.498866	-47.6658	-0.110162	1.56082	V1C
-105.32	-34.6979	-104.837	-37.0022	2.35433	VFC
-47.8228	-100.386	-48.161	-100.43	0.341213	A1C
-14.5295	-47.7333	-13.9391	-47.9709	0.6364	AMY
-15.9359	-51.2483	-16.5639	-51.9727	0.958679	CBC
-98.0225	-60.2564	-98.9059	-61.8156	1.79209	DFC
-91.6958	-57.803	-92.4022	-58.9768	1.36998	HIP
-95.0472	-59.6454	-95.7679	-61.9738	2.43742	IPC
-127.355	-66.1452	-126.483	-66.804	1.0929	ITC
-39.8047	-100.373	-39.3554	-100.241	0.468246	M1C
-31.64	9.68767	-30.7762	9.90788	0.891391	MD
-82.9371	-64.5704	-81.2011	-65.4259	1.93536	MFC
-76.6721	-83.2706	-75.8583	-83.3972	0.823558	OFC
-87.7249	-77.5487	-85.8006	-78.6193	2.20205	S1C
-96.7852	-37.4245	-95.6922	-37.6445	1.11491	STC
-90.0632	16.6645	-89.9949	15.2129	1.45319	STR
-86.9871	-53.1863	-85.5989	-51.2932	2.34758	V1C
-125.199	-84.3377	-122.675	-84.5075	2.52953	VFC
-77.4215	-89.1405	-77.4254	-89.4885	0.348022	A1C
-82.0051	-61.488	-81.3547	-61.1143	0.750126	AMY
7.59499	-88.9328	6.75215	-89.7066	1.14419	DFC
72.3988	-116.328	72.4239	-116.91	0.582644	HIP
-144.786	-33.2084	-144.991	-35.4179	2.21902	IPC
-77.2456	-67.1854	-76.6231	-67.7945	0.870848	ITC
-102.57	-55.241	-101.828	-54.5043	1.04542	M1C-S1C
35.6973	-55.9453	35.9662	-56.9068	0.998355	MD
-16.5658	-27.4361	-14.2147	-28.4542	2.56207	MFC
-100.436	-76.758	-100.618	-77.1855	0.464753	STC
-97.0125	11.0841	-95.3398	8.94279	2.71722	STR
-31.039	-80.6141	-31.8568	-82.0145	1.62168	V1C
-135.674	-65.5523	-135.224	-67.1446	1.65458	VFC
-156.35	-62.6928	-154.176	-63.991	2.53267	A1C
-37.6373	-71.3008	-37.0195	-71.079	0.65642	AMY
-69.9239	-48.1606	-69.2207	-48.0401	0.713466	CBC
-159.723	-57.099	-156.763	-57.842	3.05185	DFC
-147.758	-4.50813	-147.339	-6.3658	1.90426	HIP
-91.5625	-58.4461	-90.3495	-57.9598	1.30686	IPC
-137.298	-26.4877	-133.457	-25.7829	3.90606	M1C-S1C
35.8608	34.0766	36.1627	34.4446	0.476037	MD
-162.49	-51.3052	-160.966	-52.598	1.99808	MFC
-115.266	-74.7443	-114.792	-75.3612	0.77799	OFC
-119.05	-19.853	-117.701	-21.6971	2.28473	STC
-59.2345	72.6011	-57.2856	74.2565	2.55707	STR
-115.089	-18.145	-112.803	-19.4209	2.61875	V1C
-134.397	-40.9757	-133.509	-42.3977	1.67642	VFC
-65.7752	-62.2456	-66.6056	-62.395	0.843776	A1C
190.019	-110.719	190.002	-109.736	0.98301	AMY
-68.1897	-41.3641	-67.8508	-42.4931	1.17878	CBC
-66.4032	-81.8962	-67.0554	-82.9425	1.23294	DFC
-29.4584	-78.0739	-28.8321	-78.6454	0.847835	HIP
-49.451	-43.342	-49.9434	-44.415	1.18063	IPC
-109.381	-68.0089	-108.185	-68.2573	1.22177	ITC
-40.8159	-8.90118	-41.2142	-9.64004	0.839387	M1C
38.1497	20.7892	39.6245	20.8161	1.47502	MD
-103.584	-83.3578	-103.491	-83.7651	0.417862	MFC
-35.7403	-85.3152	-35.4403	-84.6968	0.687363	OFC
-94.349	-10.7442	-93.4471	-9.44015	1.5856	S1C
-39.4251	-21.447	-39.6047	-21.0354	0.449019	STC
-87.3299	-3.98252	-85.741	-3.64755	1.62386	STR
-74.4145	-25.2609	-74.2537	-25.5159	0.301484	V1C
-71.2451	-53.1401	-73.1274	-55.004	2.64904	VFC
-88.6349	-75.0955	-88.3025	-75.5372	0.552815	CBC
-164.026	-28.0385	-162.187	-28.703	1.95558	ITC
-104.365	-18.0422	-104.556	-18.9779	0.954984	A1C
-86.7615	-22.1937	-86.2509	-23.0915	1.03289	DFC
-122.717	-22.9452	-122.831	-23.2393	0.315341	HIP
-5.67228	20.7851	-3.99121	22.8867	2.69128	IPC
3.44927	52.2705	1.9287	49.3881	3.25886	M1C-S1C
46.6695	50.2177	45.6582	49.2394	1.40698	MD
-68.6911	-12.8526	-68.3662	-12.8069	0.328137	MFC
-99.7535	-8.56995	-98.4387	-9.2079	1.46143	STC
-9.54302	28.3632	-9.09154	29.2258	0.973608	STR
2.23272	56.8377	2.87235	57.7858	1.14367	V1C
-121.595	-24.2238	-119.951	-24.6908	1.70891	VFC
-133.087	-81.9042	-132.912	-82.9776	1.08762	AMY
-93.8622	-66.34	-93.9303	-65.801	0.543248	CBC
-121.318	-3.81366	-119.869	-4.8981	1.81015	DFC
-178.525	-57.3835	-178.395	-58.6841	1.30712	HIP
-187.662	-54.1135	-184.668	-53.192	3.13298	IPC
-180.266	-68.6961	-179.128	-69.4673	1.37472	ITC
-153.101	-75.1841	-151.977	-75.5417	1.17972	M1C
-171.929	-8.41736	-171.969	-12.2335	3.81635	MFC
-152.258	-4.51214	-153.272	-7.84212	3.48088	OFC
-157.069	-67.7799	-156.063	-69.1252	1.67976	S1C
-164.653	-60.5449	-161.836	-60.3291	2.82459	STC
-176.547	36.272	-174.568	36.9032	2.07791	STR
-133.831	-53.458	-132.193	-53.0389	1.69086	V1C
-113.459	-73.764	-111.89	-72.5687	1.97252	VFC
45.4492	-20.105	47.136	-18.7793	2.14536	A1C
-56.8528	-11.8931	-54.4655	-11.4429	2.42933	AMY
242.82	-164.206	241.759	-164.503	1.10158	CBC
18.3432	71.6712	19.2281	71.1403	1.03194	DFC
51.6914	-82.8829	51.8726	-83.474	0.618243	HIP
49.7996	-7.46467	49.4551	-8.01974	0.653294	IPC
71.7785	-63.8417	73.9121	-63.329	2.19433	ITC
21.9668	24.6108	23.1136	25.2313	1.30385	M1C
-4.91686	35.7157	-5.37304	35.3652	0.575244	MFC
45.4258	-6.39618	45.7392	-6.03737	0.476406	OFC
37.5863	-12.8756	38.7282	-14.8154	2.25094	S1C
66.571	67.772	68.002	67.9206	1.43874	STC
76.9843	35.031	75.9469	34.6232	1.11466	V1C
29.6568	55.0558	30.6726	55.7733	1.24366	VFC
120.37	101.796	120.989	101.879	0.624515	A1C
30.5681	51.6464	31.6538	50.59	1.51484	AMY
261.054	-106.986	260.072	-108.005	1.41577	CBC
79.0664	129.937	79.1431	129.7	0.249337	DFC
-125.291	58.3459	-124.329	59.08	1.21028	HIP
115.228	103.043	114.643	100.808	2.31019	IPC
107.559	99.239	108.517	98.9383	1.00436	ITC
107.496	71.5925	107.793	69.5477	2.06628	M1C
57.6897	33.1095	57.7149	32.6211	0.489047	MD
105.557	131.371	106.487	132.457	1.42936	MFC
78.9935	145.314	78.7829	143.87	1.45995	OFC
128.53	62.7688	127.448	61.0821	2.00391	S1C
110.693	105.933	110.208	105.034	1.02169	STC
59.929	77.5139	59.6707	76.6869	0.866378	STR
234.343	-3.77066	234.744	-3.21916	0.681837	V1C
99.813	119.64	101.86	122.227	3.29934	VFC
-0.427431	142.772	-0.235775	143.699	0.946623	A1C
-80.5011	76.3501	-79.9885	76.1595	0.546892	AMY
-110.908	115.321	-110.28	115.53	0.661687	CBC
24.5114	44.839	25.9258	44.5241	1.44906	DFC
-191.414	-13.0196	-187.122	-12.7681	4.29979	HIP
-17.0873	93.937	-15.0284	93.3475	2.14167	IPC
21.7952	52.3172	23.8302	53.6752	2.44652	ITC
52.8958	19.681	53.0965	17.4799	2.21024	MFC
-26.9411	151.65	-24.9834	150.233	2.41655	STC
70.5118	67.9781	69.67	69.0607	1.37139	V1C
1.63932	86.9544	1.56541	84.8649	2.09077	VFC
-39.4074	-49.9204	-39.8771	-51.1856	1.34962	CBC
-106.205	-8.88608	-106.023	-9.63725	0.772899	VFC
33.9335	-10.5079	34.5588	-11.0137	0.80426	A1C
33.6957	-41.5931	33.3735	-42.061	0.568119	DFC
-13.8356	-69.3455	-14.1988	-69.0181	0.488947	STC
61.7865	-57.3399	61.5666	-58.2026	0.890355	V1C
-59.5023	28.6538	-59.052	28.8305	0.483749	A1C
-1.36212	-2.40718	-1.58243	-3.53306	1.14723	AMY
-111.226	-31.3645	-112	-31.2189	0.787554	CBC
-75.1595	70.7676	-75.5534	67.7778	3.01556	DFC
19.9959	-10.7344	21.3263	-11.2801	1.43791	HIP
-93.9561	40.8776	-93.3524	39.831	1.20822	IPC
-115.403	54.3165	-114.701	52.412	2.03004	ITC
-23.1398	21.5726	-22.3408	18.752	2.9316	M1C
188.057	-60.2298	187.969	-61.0077	0.782833	MD
-64.4921	40.3451	-62.6821	37.5063	3.36675	MFC
-69.9647	40.3712	-66.9527	41.4418	3.19654	OFC
-6.62057	25.6186	-7.77768	22.5129	3.3143	S1C
-62.5587	79.7104	-61.2437	77.3117	2.73549	STC
12.4456	-25.1997	12.3206	-26.1308	0.939442	STR
-18.8255	63.9691	-19.5205	62.2776	1.82873	V1C
-60.8813	51.3515	-58.6655	50.7041	2.30842	VFC
-77.8712	55.9138	-77.7601	55.9464	0.115801	AMY
-49.9358	9.9166	-48.3427	8.90683	1.88615	CBC
-191.602	27.1965	-190.343	26.034	1.71375	HIP
-39.2111	13.4175	-39.4238	13.8917	0.519751	ITC
54.7916	94.0466	54.757	93.9169	0.134167	MD
-69.1899	42.5792	-67.7306	43.285	1.62098	MFC
-55.127	32.6814	-55.0308	31.6436	1.04227	STC
-28.9156	125.294	-29.7804	122.546	2.88076	STR
-128.505	95.713	-126.994	95.3221	1.56062	V1C
10.4408	-20.2127	13.1261	-19.7408	2.72647	A1C
-40.2875	-74.8469	-39.4408	-76.8996	2.22049	AMY
32.9338	19.9572	33.9437	18.0993	2.11466	DFC
4.60269	46.5932	7.0861	45.9977	2.55382	ITC
-2.08129	-8.93459	-1.81088	-10.129	1.22464	M1C
-11.582	-2.50662	-9.90299	-0.969506	2.27635	OFC
24.0752	23.3326	23.0754	20.5971	2.91247	STC
10.073	37.647	10.6757	38.5955	1.12381	VFC
-0.861538	60.4567	1.72535	61.1236	2.67145	A1C
-70.1431	67.3153	-69.3642	67.1752	0.791392	AMY
-47.9541	31.6685	-48.4984	29.6929	2.04926	CBC
-44.2981	153.003	-41.7487	154.87	3.15998	DFC
-45.2757	-18.165	-45.0619	-20.7971	2.64072	HIP
-47.037	125.592	-46.3131	123.63	2.0907	IPC
-73.9971	39.1351	-71.2666	39.1927	2.73104	ITC
-13.3307	129.395	-13.2946	129.286	0.114846	M1C
60.5505	89.2236	60.6476	89.1591	0.116564	MD
-52.1061	131.306	-48.0387	133.288	4.52492	MFC
9.29728	112.405	10.6145	110.473	2.33808	OFC
-35.0654	133.849	-34.2406	134.028	0.844216	S1C
-4.48908	113.688	-4.56136	109.054	4.63397	STC
-38.8903	24.5702	-38.4479	22.6687	1.95234	STR
-39.9495	101.544	-38.3389	101.242	1.63869	V1C
-27.9693	130.713	-26.1344	130.297	1.88135	VFC
-35.7746	25.5867	-36.711	24.1094	1.74906	CBC
5.34478	156.663	5.24197	156.497	0.195108	DFC
6.89441	140.582	7.03854	140.797	0.259025	IPC
-6.05745	162.141	-4.87767	163.885	2.10485	ITC
68.9189	79.1485	68.559	78.0352	1.16998	MD
-5.7672	150.181	-5.71125	149.722	0.461567	MFC
8.81575	139.959	10.691	139.842	1.87888	OFC
0.259798	139.582	0.960977	138.649	1.16668	S1C
-10.5421	143.999	-10.483	143.506	0.496939	STC
23.4924	209.238	23.1312	208.685	0.660077	V1C
67.0582	49.0012	68.0188	48.7362	0.996443	AMY
262.042	-113.862	261.054	-115.236	1.69205	CBC
127.157	44.0359	126.643	44.3467	0.601375	DFC
102.573	42.2629	103.62	43.0195	1.2922	MD
120.854	36.5154	120.871	36.6196	0.105667	STC
65.8003	55.6494	65.3486	53.1306	2.55907	STR
119.741	7.73726	118.584	5.26386	2.73092	VFC
-78.2686	57.5827	-75.9935	58.2285	2.36502	A1C
-177.408	10.1626	-175.718	10.1959	1.69057	AMY
-40.6258	49.4359	-39.6801	48.0455	1.68153	CBC
-98.1588	72.9965	-96.1771	71.5081	2.47837	DFC
-202.195	-17.9389	-200.67	-18.7221	1.71391	HIP
-66.319	29.1985	-68.1861	27.503	2.52198	IPC
-98.1172	16.2151	-97.6422	15.5249	0.837904	ITC
-80.453	64.7088	-78.2997	65.2744	2.22626	M1C
16.5199	34.0229	16.8924	33.3869	0.737014	MD
-113.135	38.3009	-109.869	37.4864	3.36586	MFC
-81.4215	65.8339	-78.0749	66.5351	3.41927	OFC
-80.4197	70.7278	-82.0287	66.4653	4.5561	S1C
-108.248	37.8252	-106.271	38.2122	2.01414	STC
-110.23	30.9859	-108.397	32.5418	2.40411	STR
-25.4093	18.0645	-25.6145	18.1448	0.220364	V1C
-93.0666	38.6777	-92.3559	38.2096	0.850978	VFC
61.7298	47.7992	63.454	48.0322	1.73984	A1C
15.8361	-62.6652	17.1366	-62.2885	1.35403	AMY
242.073	-112.288	242.095	-111.729	0.558858	CBC
74.2339	-6.54482	73.444	-8.03134	1.68335	IPC
57.7785	50.6184	59.4247	52.5839	2.56384	ITC
68.8445	56.6464	67.6856	54.7628	2.21151	M1C
103.603	10.1804	103.369	10.1594	0.234626	MD
66.7919	71.9166	65.1321	70.2406	2.35882	STC
67.1253	-50.4485	66.3887	-51.2836	1.11348	STR
68.502	61.3404	69.1242	60.1055	1.38284	V1C
72.0437	16.2519	73.716	15.86	1.71766	VFC
-7.16571	5.36964	-6.99703	5.70792	0.378002	CBC
118.321	7.78655	119.592	10.2638	2.78409	DFC
96.6861	-18.7675	95.8201	-19.5549	1.17041	HIP
111.624	-18.4299	113.182	-17.7846	1.68635	IPC
111.303	-12.5336	112.419	-11.1498	1.77747	ITC
142.383	-47.3709	142.208	-48.1929	0.840398	MD
114.975	-17.5252	116.085	-17.0677	1.20069	MFC
118.742	-26.4788	117.598	-27.7644	1.72108	OFC
114.529	-9.22873	114.68	-7.87598	1.36118	S1C
109.281	-19.9879	109.663	-19.1146	0.953376	STC
124.944	-10.8627	125.252	-10.4633	0.503874	V1C
123.202	11.9856	122.431	11.1177	1.1611	VFC
47.7557	-21.1213	48.8184	-20.4499	1.25706	A1C
32.7388	-41.5287	32.9441	-42.3848	0.880368	AMY
250.065	-61.1716	249.924	-60.7356	0.458261	CBC
54.0996	1.5356	53.6264	0.94954	0.753276	DFC
21.1133	-56.4457	20.6401	-57.7383	1.37643	HIP
47.9992	-26.8282	48.4828	-26.3063	0.711525	IPC
33.6021	-11.3781	34.9396	-10.1666	1.80463	ITC
81.3375	-6.90999	80.5289	-8.4788	1.76492	M1C
42.9647	-26.465	42.9438	-27.666	1.20121	MFC
36.2661	10.2187	37.9477	10.3102	1.68404	OFC
57.8799	-14.8881	57.5816	-15.4557	0.641193	S1C
32.554	-20.8276	32.3123	-22.431	1.62142	STC
61.1053	-58.0294	62.0313	-58.1707	0.936717	V1C
53.5968	-12.6544	53.6518	-13.445	0.79251	VFC
-88.5661	-6.17762	-89.3337	-8.20793	2.17056	AMY
261.577	-41.8781	260.801	-42.2372	0.855385	CBC
37.8288	3.08039	37.5266	3.09994	0.302893	IPC
0.0671455	38.4345	1.32308	41.2811	3.11138	ITC
56.8261	-6.10938	55.7511	-5.90005	1.09521	STC
36.2068	-0.526511	35.9671	-2.27194	1.76182	A1C
-32.9179	-3.69023	-30.7661	-5.59133	2.8713	AMY
245.842	-141.973	245.582	-142.415	0.513165	CBC
8.15181	101.246	8.12003	97.0901	4.15639	DFC
-60.771	-12.5241	-60.9085	-12.9695	0.466181	HIP
14.1773	83.7735	16.3363	84.4026	2.24877	IPC
-11.239	85.1645	-10.6158	82.7207	2.52203	ITC
4.46875	32.9681	4.4104	31.6493	1.32009	M1C
97.9541	16.0074	97.48	15.2541	0.890012	MD
-26.7502	28.6345	-24.5228	27.2999	2.5966	MFC
9.3871	92.4288	10.8473	91.3988	1.78698	OFC
23.5746	47.5976	23.773	48.2521	0.683968	S1C
3.05882	68.9633	1.88841	66.7459	2.5074	STC
23.7862	1.95544	23.8598	1.49395	0.467307	STR
60.0964	13.3589	59.9597	12.4396	0.929464	V1C
9.34754	14.042	8.79991	13.0426	1.13967	VFC
60.5308	-22.742	61.1464	-23.759	1.18878	A1C
-69.121	89.8484	-68.6416	89.2657	0.754579	AMY
260.287	-34.1459	260.569	-33.5093	0.696282	CBC
-1.84053	101.734	-0.382203	101.082	1.59758	DFC
-207.355	57.5551	-206.452	57.2448	0.955341	HIP
3.02854	18.4145	3.77097	16.9651	1.62847	IPC
-4.97484	114.377	-2.34848	114.965	2.69145	ITC
14.4731	57.1134	14.3741	57.4567	0.357328	M1C
37.8365	50.121	38.455	50.5445	0.749605	MD
-41.0175	62.4804	-41.0741	62.2162	0.270157	MFC
-9.31545	53.6498	-10.4309	53.0601	1.26175	OFC
31.7474	-11.807	32.1496	-12.0298	0.459783	S1C
8.60005	77.2835	9.10105	75.92	1.45263	STC
-12.3173	-36.9416	-13.3175	-37.2833	1.05694	STR
75.6436	77.6259	77.2105	76.4583	1.9541	V1C
26.2133	101.262	29.2074	104.13	4.14575	VFC
89.3815	-32.4675	90.2703	-33.3018	1.21902	A1C
85.174	35.6501	85.4094	35.0254	0.667549	CBC
64.0876	56.6106	64.2131	55.7175	0.90191	DFC
42.4743	13.5131	41.2878	11.135	2.65763	HIP
67.4137	42.41	68.3383	42.9211	1.05644	IPC
85.9167	20.073	86.8601	20.5029	1.03669	ITC
92.0397	-14.8244	90.8031	-17.0112	2.51225	M1C
88.759	5.07496	89.0207	5.50876	0.506632	MFC
69.2746	51.9116	69.62	50.2751	1.67259	OFC
91.8159	-5.24277	90.9697	-7.02118	1.96945	S1C
101.012	-4.71163	100.584	-6.03031	1.38663	STC
94.4536	1.28715	93.9197	-0.166374	1.54849	V1C
73.3568	54.4169	73.9568	54.0744	0.690815	VFC
50.1263	-5.2493	50.1335	-6.28374	1.03447	A1C
-21.2302	-38.2552	-20.858	-37.9903	0.456908	AMY
272.856	-151.874	272.525	-151.437	0.548639	CBC
-34.8604	-2.04165	-35.4292	-3.8683	1.91315	HIP
61.8568	-18.9026	61.8358	-18.5366	0.366581	IPC
8.23111	71.2699	7.32777	68.9484	2.49109	ITC
29.1152	65.5019	29.7879	64.9084	0.897099	M1C
120.001	-28.6614	118.825	-30.9801	2.60012	MD
13.6096	29.2395	13.7053	27.39	1.85197	MFC
25.3029	49.281	24.8159	46.4979	2.82541	OFC
38.2128	15.4968	39.0042	16.2418	1.08683	S1C
26.7421	39.5675	27.3029	38.2983	1.38759	STC
43.9093	18.4741	44.8344	18.9637	1.04672	STR
27.4973	28.145	28.6408	29.0296	1.44573	VFC
65.8848	130.503	64.7442	128.607	2.21257	A1C
-60.6283	44.1085	-57.957	44.9905	2.81316	AMY
251.284	25.0204	250.454	22.6138	2.54574	CBC
7.73429	49.6672	4.37591	45.559	5.30627	DFC
-153.827	77.8791	-154.809	76.5763	1.63154	HIP
10.9807	127.348	11.9953	123.903	3.59138	IPC
-22.0502	139.011	-22.9184	135.381	3.73223	ITC
21.4524	119.525	22.7759	117.075	2.78518	M1C
93.7705	65.7262	93.3845	64.5939	1.19632	MD
-49.1261	122.431	-47.9506	122.672	1.19997	MFC
15.984	148.089	16.8112	147.373	1.09398	OFC
47.5921	117.306	48.619	116.133	1.55929	S1C
35.5067	94.8937	37.4542	97.7053	3.42014	STC
13.6778	38.2361	13.5	36.448	1.79689	STR
77.7348	90.0819	78.5241	89.9471	0.800768	V1C
33.44	114.475	34.0563	113.28	1.34468	VFC
31.3185	-39.4796	33.1273	-38.8699	1.90883	A1C
-57.0659	44.7155	-54.9462	45.4371	2.23913	AMY
250.7	-35.1661	250.113	-36.0532	1.0636	CBC
18.1506	-21.458	20.6447	-20.6715	2.61522	DFC
-147.58	33.9647	-144.572	32.9343	3.17904	HIP
-6.31807	-9.80628	-6.32524	-11.8709	2.06465	IPC
20.7265	65.1388	21.0398	64.8501	0.426041	ITC
-9.04589	10.611	-7.01996	10.3214	2.04651	M1C
112.234	53.2963	110.909	51.2295	2.45484	MD
-82.9037	10.7042	-81.3339	9.25583	2.1359	MFC
-16.1023	-30.8889	-16.5778	-30.6186	0.546919	OFC
-8.10226	-25.8502	-7.7024	-26.7753	1.00783	S1C
34.3612	16.6061	35.1463	17.4465	1.15016	STC
22.0468	-3.46978	21.331	-4.80795	1.51761	STR
51.7129	-5.35413	53.7276	-3.99721	2.42909	V1C
10.8782	-38.4086	11.0837	-38.9719	0.599582	VFC
22.9183	-48.7134	22.6617	-48.484	0.344235	A1C
-48.1578	-10.0028	-47.2081	-11.0182	1.39032	AMY
262.309	-75.3765	261.873	-75.8066	0.612416	CBC
48.5762	-98.9067	49.2475	-98.1986	0.975787	DFC
-97.2798	-56.4544	-95.8094	-56.7587	1.50156	HIP
57.3604	39.7014	56.595	38.8066	1.17752	IPC
41.3313	-79.6208	40.8517	-80.2046	0.755539	ITC
10.8579	-2.93006	11.8532	-2.89147	0.996107	M1C
93.5223	68.6858	94.0418	69.0228	0.619231	MD
92.2355	-145.341	92.8347	-144.431	1.08907	MFC
4.73717	21.7149	3.65817	19.8362	2.16647	OFC
40.8158	53.3389	42.1366	54.3995	1.69386	S1C
20.6343	66.1276	18.9215	64.5024	2.36103	STC
10.9998	-20.0604	11.0293	-20.665	0.60534	STR
74.0862	-41.5989	75.5686	-41.1684	1.54362	V1C
37.5781	-2.87015	38.4765	-3.42638	1.05665	VFC
112.624	79.7109	115.014	81.5564	3.02028	A1C
60.3617	39.671	60.6405	37.9163	1.77666	AMY
215.811	-21.8127	215.338	-22.3848	0.742925	CBC
107.742	91.0766	108.112	91.9019	0.904796	DFC
92.816	-2.90259	92.5223	-2.88026	0.294553	HIP
67.9218	-13.0898	68.1342	-12.8192	0.343985	IPC
53.806	79.4885	54.8244	79.1678	1.0677	ITC
118.543	58.7316	118.564	58.2013	0.530681	M1C
107.192	7.26325	106.979	6.2106	1.07388	MD
47.378	10.746	45.3864	11.7373	2.22473	OFC
114.849	87.6251	115.398	87.4356	0.580244	S1C
67.1514	16.6679	66.6709	15.09	1.6495	STC
55.4503	29.1063	55.1003	29.7087	0.696649	STR
125.218	-35.7658	126.011	-35.4629	0.848636	V1C
65.5888	-17.458	66.6615	-16.8951	1.21143	VFC
41.5453	-5.92608	42.0452	-5.34533	0.766254	A1C
-3.54172	2.3442	-2.60373	4.77997	2.61014	AMY
-26.3623	35.6982	-24.4039	34.2304	2.44741	CBC
-19.2139	10.5751	-17.913	11.3712	1.52518	DFC
-102.84	8.91307	-103.766	6.03574	3.02277	HIP
39.9498	-30.3173	37.7376	-31.2798	2.41256	IPC
-8.43379	-32.7414	-7.04865	-33.2093	1.46202	ITC
19.1665	12.6902	19.3477	11.8681	0.841856	M1C
90.1661	25.1655	89.1765	22.6987	2.65789	MD
-54.4217	56.1256	-51.5036	56.3842	2.92953	MFC
28.5465	7.37734	29.2175	9.42809	2.15773	OFC
41.1718	-13.9384	38.937	-15.1349	2.53504	S1C
-19.465	27.0255	-18.1185	26.4046	1.48272	STC
41.6266	25.1919	41.9285	25.3693	0.350134	STR
71.646	-22.0355	70.874	-21.9004	0.783776	V1C
-4.86906	-5.20538	-3.61695	-5.36492	1.26223	VFC

## Sheet: Table S7
Ordered average p-values of the regions
	p-value	region
0	0.06832965768407616	CBC
1	0.0790343447878222	CBC
2	0.08151220213254798	CBC
3	0.10275047970773131	CBC
4	0.11910182768081656	CBC
5	0.12090646759334987	CBC
6	0.1300643430281129	DFC
7	0.13110435440325469	S1C
8	0.13248453423745482	CBC
9	0.1388864598508008	S1C
10	0.14109458943190692	AMY
11	0.1425604921153278	MD
12	0.14870388370200016	IPC
13	0.15477850025056566	CBC
14	0.15901350351570676	HIP
15	0.15971447554898469	ITC
16	0.16240178628668375	HIP
17	0.16289132520362168	STC
18	0.16565603140265217	DFC
19	0.16586555286098686	DFC
20	0.16771925016879435	AMY
21	0.1679357262601659	A1C
22	0.16901852081609908	M1C-S1C
23	0.1696804079014959	CBC
24	0.170464423244492	M1C-S1C
25	0.17599189195117496	MD
26	0.17882005913314108	STR
27	0.17966090904682566	VFC
28	0.18153057672751172	AMY
29	0.18223001124978996	MFC
30	0.1868560715212302	CBC
31	0.188905501996449	M1C
32	0.19263328810218383	STC
33	0.19343129027824094	STR
34	0.19423912100793958	IPC
35	0.19461549964300767	V1C
36	0.19959840456929445	AMY
37	0.20295442268997183	DFC
38	0.20407489814641402	DTH
39	0.20433575375884047	MFC
40	0.2055513026700205	ITC
41	0.20633377097280778	STC
42	0.20660313939126865	OFC
43	0.20866386324854036	STR
44	0.20958252513030742	MFC
45	0.20960784118645512	IPC
46	0.21378178283436702	STC
47	0.2163657068670876	AMY
48	0.21719447843301157	HIP
49	0.21754456978314307	HIP
50	0.22042084009323173	VFC
51	0.221831755884669	MFC
52	0.2222048765891168	OFC
53	0.22289322293460767	HIP
54	0.2240298548683705	AMY
55	0.22704123712412708	ITC
56	0.22728067315906902	M1C
57	0.2279691515812756	STC
58	0.22855012906931454	STR
59	0.2290889878836097	MD
60	0.230002909473959	CBC
61	0.23056058706155091	IPC
62	0.2320412387389404	OFC
63	0.23218795054331687	A1C
64	0.2332878541559532	S1C
65	0.23514081283158522	VFC
66	0.23534150920756003	AMY
67	0.23836417694342396	CBC
68	0.2404640990857146	V1C
69	0.24284412544856004	DFC
70	0.2443758250254644	MFC
71	0.24461433427892953	CBC
72	0.2451826596555133	ITC
73	0.24547485658646817	MFC
74	0.24655309179018095	OFC
75	0.24896150278856743	HIP
76	0.25050564005223686	ITC
77	0.25130752998336714	HIP
78	0.25179078731503357	OFC
79	0.25186265566119137	STC
80	0.2526862687564922	AMY
81	0.25294123324154194	Ocx
82	0.25586871419085505	V1C
83	0.256037632512695	VFC
84	0.256827630881456	V1C
85	0.2585208388780126	ITC
86	0.25897225187203715	CBC
87	0.2600142215326451	MGE
88	0.2600797347003776	DFC
89	0.2601474666635342	VFC
90	0.26064718142111243	DFC
91	0.2613098645701108	MD
92	0.2616742497133826	DFC
93	0.2633100284246207	CBC
94	0.26380472773097813	M1C
95	0.26397150874980374	IPC
96	0.26416079989527025	S1C
97	0.2647162180300928	S1C
98	0.2651977621518138	V1C
99	0.2663874216644493	PCx
100	0.2665040498663512	A1C
101	0.2674112797179811	VFC
102	0.2682363391714705	MFC
103	0.2689116548119719	VFC
104	0.2703607847467344	VFC
105	0.2704671661921985	VFC
106	0.27079750000318126	DFC
107	0.27104859038147133	DFC
108	0.2716990632745437	DFC
109	0.27229921837977383	OFC
110	0.2739776397666662	ITC
111	0.27555324505344375	ITC
112	0.2770484490633941	DFC
113	0.2771367988788862	V1C
114	0.27763244006935167	VFC
115	0.278383483861921	S1C
116	0.2792379050886403	CBC
117	0.2794642223281468	OFC
118	0.2813000160163711	DFC
119	0.28161513683051725	M1C
120	0.28170195463597825	DTH
121	0.28265373089705487	STC
122	0.28299769636263605	M1C
123	0.2834587628938731	MFC
124	0.2848508687638745	CBC
125	0.2865807893069213	URL
126	0.28702893055691775	S1C
127	0.2870877037526063	VFC
128	0.28724735674061136	IPC
129	0.2894269491543851	OFC
130	0.28962982585581426	AMY
131	0.28989683826273865	OFC
132	0.29015518444848803	M1C
133	0.2902223724934362	STC
134	0.2906425834478439	Ocx
135	0.29162447239031825	DFC
136	0.29264023407171397	HIP
137	0.29323270206771584	ITC
138	0.29356601204407917	VFC
139	0.29357990232292236	OFC
140	0.29739561798436687	ITC
141	0.2976576832476072	V1C
142	0.29783193365115174	CBC
143	0.29830347084356246	S1C
144	0.29856296496596685	ITC
145	0.29870341795969957	VFC
146	0.2992757715074956	HIP
147	0.30055879430561655	IPC
148	0.3012476158354498	MD
149	0.30149200463220655	A1C
150	0.3022502156190212	M1C
151	0.3025789315636069	HIP
152	0.3034489536219399	IPC
153	0.3043688444908624	A1C
154	0.30560079398132867	A1C
155	0.30599313533199307	ITC
156	0.3069407947761548	ITC
157	0.3076462292871321	STR
158	0.30899736136729455	V1C
159	0.3090548025469302	ITC
160	0.30915048458597316	OFC
161	0.31108738951836223	V1C
162	0.3116605669996848	VFC
163	0.3119266991932055	STC
164	0.31204667831314314	VFC
165	0.31207362852348286	AMY
166	0.31310517484095035	S1C
167	0.31351286683865404	OFC
168	0.3140377832955112	M1C
169	0.31412972340373374	A1C
170	0.3149208043072371	IPC
171	0.31537789764939494	AMY
172	0.3159461810377019	A1C
173	0.31609857322967694	S1C
174	0.31612322927490405	STC
175	0.31724122083037853	V1C
176	0.31729258379854103	M1C
177	0.31813822497051003	M1C-S1C
178	0.320564967910725	MFC
179	0.3207222562734998	CBC
180	0.3214202510936567	S1C
181	0.3227127573938342	HIP
182	0.32386173643040184	VFC
183	0.32399999364025545	HIP
184	0.3245157231241489	MD
185	0.32539980708180705	A1C
186	0.3256716383478883	ITC
187	0.3274995986568683	IPC
188	0.32768278150568897	HIP
189	0.3289688414873996	CBC
190	0.32908983643758877	VFC
191	0.3295845773477755	M1C
192	0.32974357092830414	DFC
193	0.32980922658963147	V1C
194	0.3304648534122857	A1C
195	0.3304995970804897	MD
196	0.331036555161668	V1C
197	0.3311054212565551	STC
198	0.33191189257437814	AMY
199	0.33228104425669414	CB
200	0.33230129520978224	STC
201	0.3327664291735721	MFC
202	0.33300092177604534	V1C
203	0.33391604448850176	STC
204	0.33619873600497713	DFC
205	0.3368888748221705	OFC
206	0.33854076220309176	S1C
207	0.3388972206567285	HIP
208	0.3391432282326771	STC
209	0.3397881096575901	AMY
210	0.3400866720355781	STR
211	0.3403335161635833	MGE
212	0.3411329059535993	STR
213	0.3416075768480999	VFC
214	0.34191109955530147	M1C
215	0.34225971185681164	DFC
216	0.3432834929023083	IPC
217	0.3433321566509759	STC
218	0.3459140951027964	AMY
219	0.3465715426881479	A1C
220	0.34685906284146206	DFC
221	0.3470998421492473	MD
222	0.34725218532556945	IPC
223	0.34740308799392583	AMY
224	0.34837196018785493	CBC
225	0.3488614186083256	A1C
226	0.3500045327355753	A1C
227	0.3500798110517069	DTH
228	0.35042411362639425	STR
229	0.3507336848528528	VFC
230	0.3509114234068909	STR
231	0.3512448847679303	STC
232	0.3522661266168998	STC
233	0.35250015634546067	OFC
234	0.3525183033085438	AMY
235	0.3528360552863887	M1C
236	0.3534383818871269	V1C
237	0.35366829127477695	MFC
238	0.3539747241450221	STR
239	0.3548811042380218	A1C
240	0.3550404008406343	MFC
241	0.35532732104768394	CBC
242	0.35590086192227965	AMY
243	0.3564674121257091	IPC
244	0.3568408870127943	AMY
245	0.3574672394983751	STC
246	0.3581704818886577	STR
247	0.3586547021649279	STC
248	0.35870007005398896	VFC
249	0.3622178030765972	CB
250	0.364139499999753	M1C
251	0.36461062490279733	V1C
252	0.3660355830022499	HIP
253	0.366074320881037	OFC
254	0.36645690503358386	MD
255	0.3667133405589751	HIP
256	0.36752478337502226	M1C
257	0.3681614420393574	IPC
258	0.36849794227170973	MFC
259	0.3686660591155371	VFC
260	0.3688271452350886	IPC
261	0.36942497881021574	MFC
262	0.36966890511939215	DFC
263	0.3697891666459096	A1C
264	0.3698680429045305	AMY
265	0.37082354853966104	ITC
266	0.37084089281037513	A1C
267	0.3712339664197297	OFC
268	0.37160296199194326	MD
269	0.3737521829747128	MD
270	0.3738972996619109	OFC
271	0.3741448046977084	ITC
272	0.3742628932865764	ITC
273	0.3758547713652534	MFC
274	0.37624818818121425	STR
275	0.37626453752233346	STR
276	0.3771877820440588	HIP
277	0.3775619790757636	IPC
278	0.3779572551412377	STC
279	0.3782882289654936	MD
280	0.37868533973140284	OFC
281	0.3795291453950223	VFC
282	0.3796150215675161	STC
283	0.3801014498800507	IPC
284	0.38029878758769253	MFC
285	0.38068013787122507	STR
286	0.3806998232387354	DFC
287	0.3807671157554278	DFC
288	0.381068428960423	STC
289	0.38204186685825153	M1C
290	0.3829115955644903	A1C
291	0.3837022263940696	A1C
292	0.38434391009053004	ITC
293	0.38488178442182386	DFC
294	0.3851140593065669	M1C
295	0.3861117076998173	VFC
296	0.38695585322633197	AMY
297	0.3872604823237802	VFC
298	0.3879550403491945	V1C
299	0.3884102314622518	STR
300	0.38878040130013514	DFC
301	0.3888341323112985	MFC
302	0.3906179527231762	VFC
303	0.39093207497380583	A1C
304	0.3910396553260758	IPC
305	0.3922131631360928	STC
306	0.3925591844699698	M1C
307	0.3929449142995428	VFC
308	0.39318732256493943	M1C-S1C
309	0.39348312157148946	ITC
310	0.3944109644107617	DFC
311	0.39502817315666117	STR
312	0.39678446347826135	CGE
313	0.39732270117041324	IPC
314	0.39835205061980655	DFC
315	0.3987377605520044	OFC
316	0.3991891138085795	STC
317	0.3993452794544015	CBC
318	0.3999204390997766	OFC
319	0.4007940237499671	A1C
320	0.4010295548405493	V1C
321	0.4010922432138967	STC
322	0.40112537390138114	S1C
323	0.4017733954110193	V1C
324	0.4018252175768139	MFC
325	0.40225968633496595	STR
326	0.405089821614405	DFC
327	0.40536895739322315	HIP
328	0.4061782869243098	IPC
329	0.4070807129500704	V1C
330	0.40730202829389717	VFC
331	0.4077517617888186	AMY
332	0.40827949477978265	DFC
333	0.4085736631075107	AMY
334	0.4088292491369549	IPC
335	0.4088971742499777	STC
336	0.40899987284330974	A1C
337	0.4091029333864244	MD
338	0.4093785313689733	M1C
339	0.4101153296243386	DFC
340	0.41079152602525515	S1C
341	0.41085242537429423	S1C
342	0.4117274069854871	VFC
343	0.41193156694904526	HIP
344	0.4120634231088284	ITC
345	0.412108680368571	MFC
346	0.4139973854328212	OFC
347	0.41402384354905036	AMY
348	0.4145802808812869	MD
349	0.41461369305280044	IPC
350	0.41559220061533514	DFC
351	0.41630887316907805	OFC
352	0.41648289820477324	MFC
353	0.41661198141819605	AMY
354	0.41752547886917685	ITC
355	0.4185932555197071	A1C
356	0.4186703355181972	OFC
357	0.4186927959350259	A1C
358	0.4192308065992071	HIP
359	0.4195935160386854	STC
360	0.4198209753494503	V1C
361	0.420561374894769	STC
362	0.42109588104594387	M1C
363	0.4216077870239573	AMY
364	0.4217475294899059	IPC
365	0.42193009005641313	S1C
366	0.42272161632004707	IPC
367	0.42274178355448755	A1C
368	0.42353311108131003	VFC
369	0.4243064316392684	MFC
370	0.42464109981725534	ITC
371	0.4252118487322684	STC
372	0.4266334112255486	HIP
373	0.4275951842820392	CBC
374	0.42810621914978086	IPC
375	0.42849735908497516	HIP
376	0.4287165946141948	M1C
377	0.43000423136937227	AMY
378	0.43074655426934405	IPC
379	0.4309327184155581	AMY
380	0.4318671752541284	OFC
381	0.43201435997791005	S1C
382	0.43244068163936916	A1C
383	0.43251998679436643	S1C
384	0.4332200271759817	M1C-S1C
385	0.4342318359543588	V1C
386	0.43479480407519483	MD
387	0.43522547022132513	STR
388	0.4368195406108364	TCx
389	0.437597806757164	M1C
390	0.43780835251142075	MD
391	0.4382599936234519	ITC
392	0.43891987946553834	V1C
393	0.439146964166572	OFC
394	0.44130748384825014	IPC
395	0.44167693127162283	VFC
396	0.44170417213060326	V1C
397	0.44307821078213766	AMY
398	0.4430857265704472	IPC
399	0.44402825205903507	V1C
400	0.4440672222106056	MFC
401	0.44423696145928837	PCx
402	0.44425605895494463	A1C
403	0.44559618348556035	STC
404	0.445704581257614	VFC
405	0.44733554420372845	CBC
406	0.44901428165225205	V1C
407	0.4492730607158433	MFC
408	0.44957497324539436	CBC
409	0.4509207147949452	MFC
410	0.45218718915977607	DFC
411	0.4525487377289468	M1C
412	0.4535869349798987	MFC
413	0.4539982665296304	MFC
414	0.45409098664127523	STR
415	0.45460176215000925	AMY
416	0.4547752364018412	HIP
417	0.45574233822276883	A1C
418	0.45700827304034974	CBC
419	0.4571833052206613	CGE
420	0.457203276616715	URL
421	0.4572065680705955	S1C
422	0.45860322167738393	AMY
423	0.458967535992454	OFC
424	0.4593637556230664	DFC
425	0.45937178895204406	S1C
426	0.45951420455622105	ITC
427	0.4605384158724404	LGE
428	0.46075174601343194	ITC
429	0.4612325234893009	HIP
430	0.4612395430754047	STC
431	0.4622446873133381	VFC
432	0.4624323832494068	V1C
433	0.4643404980056587	HIP
434	0.4652100563935694	IPC
435	0.46676769891955183	STR
436	0.46859373832679474	ITC
437	0.4686752325146873	A1C
438	0.4692510587135459	VFC
439	0.46958531349995924	S1C
440	0.4704473114495142	S1C
441	0.47078497743815195	OFC
442	0.472196339982527	HIP
443	0.47581193600617727	MFC
444	0.4769139718332436	M1C
445	0.4770050648593362	STR
446	0.47827709949658304	HIP
447	0.47952325639336124	STC
448	0.4803644698664532	MD
449	0.48144655837605865	HIP
450	0.4822079714039327	MD
451	0.48238437279335206	OFC
452	0.482940827427823	OFC
453	0.4836342934186248	V1C
454	0.4850170791396537	DFC
455	0.48750049612385615	MFC
456	0.48766864976435254	IPC
457	0.48836019148706644	AMY
458	0.48868173812910876	S1C
459	0.48947845541723	OFC
460	0.48947941143042206	ITC
461	0.489884753771243	LGE
462	0.4910638529173809	MD
463	0.4912444511006346	ITC
464	0.4915147559105849	MD
465	0.49164097736657175	HIP
466	0.4918336876698924	MFC
467	0.4923762786182301	ITC
468	0.49349472097847813	ITC
469	0.49561554718563633	MD
470	0.49928391045670506	DFC
471	0.5007444791065098	A1C
472	0.5051158029400498	S1C
473	0.505184347183	HIP
474	0.5082474011542893	MFC
475	0.5093912905368235	A1C
476	0.5113278519477306	STR
477	0.5119689795901027	MFC
478	0.5123707269501008	CBC
479	0.5143519144410632	ITC
480	0.5153028923683939	MD
481	0.5155393975272164	S1C
482	0.5156662463457119	STR
483	0.516211091456168	DTH
484	0.5175000216670919	STR
485	0.5205007563642324	STC
486	0.5211183643031314	A1C
487	0.5215331770329554	IPC
488	0.5219810618538862	STC
489	0.5236733625754342	STR
490	0.5238773413072745	V1C
491	0.5239651590087268	V1C
492	0.524376519107332	IPC
493	0.5304630885999466	MFC
494	0.5314801656479015	DFC
495	0.5342555388871494	MD
496	0.5355230489992827	STR
497	0.5363672749416122	VFC
498	0.5364943328195865	STC
499	0.5404855499153183	VFC
500	0.5408657309434959	STR
501	0.5422794605546454	DTH
502	0.5475335954485739	STR
503	0.5567728071370813	CBC
504	0.5572046927425943	CB
505	0.561751675904059	AMY
506	0.5676751274360873	M1C
507	0.5694160874936167	M1C
508	0.5723450416343515	S1C
509	0.5727909403395304	ITC
510	0.5727998129391414	AMY
511	0.576998213312496	V1C
512	0.5855021015069278	HIP
513	0.5860524845991069	IPC
514	0.6005397174919307	MD
515	0.6027337474143986	HIP
516	0.6064308363375135	OFC
517	0.6102915666114203	STC
518	0.6158652333466272	V1C
519	0.6163956412449717	ITC
520	0.6178915398376434	DFC
521	0.6196499723117705	M1C
522	0.6231655363180921	V1C
523	0.684329824473166	V1C

## Sheet: Table S8
Ordered p-values of the complex AMPAR/PSD-95/SynGAP
	p-value	region
0	0	CBC
1	0	OFC
2	0	CBC
3	0	CBC
4	0	DFC
5	0	CBC
6	0	Ocx
7	0	VFC
8	0	CBC
9	0	AMY
10	0	CBC
11	0	V1C
12	0	CBC
13	0	CBC
14	0	CBC
15	0	CBC
16	0	CBC
17	0	CBC
18	0	MD
19	0	CBC
20	0	MFC
21	9.40899e-05	M1C-S1C
22	0.000483963	DFC
23	0.00049604	HIP
24	0.000914574	VFC
25	0.00490577	V1C
26	0.00551117	MFC
27	0.00838406	MFC
28	0.0112316	Ocx
29	0.0121212	ITC
30	0.0153977	DTH
31	0.0160286	IPC
32	0.0168529	OFC
33	0.0183133	VFC
34	0.0197464	OFC
35	0.021097	OFC
36	0.0228331	V1C
37	0.0234269	DFC
38	0.0234823	DFC
39	0.0240078	DFC
40	0.0265592	DFC
41	0.0269014	IPC
42	0.028032	IPC
43	0.0286015	ITC
44	0.0297693	AMY
45	0.0304677	MFC
46	0.0312427	STC
47	0.0316007	VFC
48	0.0322508	HIP
49	0.0325697	V1C
50	0.0338477	A1C
51	0.0361724	ITC
52	0.0372326	MD
53	0.037779	OFC
54	0.0380147	A1C
55	0.0383644	HIP
56	0.0389806	OFC
57	0.0395463	HIP
58	0.0404632	STR
59	0.0415262	STC
60	0.044063	MFC
61	0.0442633	AMY
62	0.046253	A1C
63	0.0468362	MFC
64	0.0474895	MFC
65	0.0492164	STR
66	0.0502642	MFC
67	0.0529647	HIP
68	0.0540654	VFC
69	0.0546855	STR
70	0.0572668	ITC
71	0.058841	M1C
72	0.0594778	IPC
73	0.0600494	OFC
74	0.0645742	S1C
75	0.0691236	ITC
76	0.0725449	DFC
77	0.0727805	IPC
78	0.0745081	M1C-S1C
79	0.0745324	AMY
80	0.075739	AMY
81	0.079768	OFC
82	0.0803881	ITC
83	0.0806567	ITC
84	0.0813656	OFC
85	0.0814986	VFC
86	0.0907567	MD
87	0.0922033	V1C
88	0.0950325	A1C
89	0.100357	S1C
90	0.104884	A1C
91	0.108799	VFC
92	0.109686	V1C
93	0.110086	MGE
94	0.11392	S1C
95	0.114447	ITC
96	0.115397	A1C
97	0.119839	CBC
98	0.123746	V1C
99	0.128296	AMY
100	0.129095	M1C
101	0.131606	CBC
102	0.132543	M1C
103	0.132562	M1C-S1C
104	0.132699	A1C
105	0.134391	OFC
106	0.136637	ITC
107	0.140007	VFC
108	0.140014	CBC
109	0.141715	A1C
110	0.142778	V1C
111	0.145884	V1C
112	0.147004	AMY
113	0.148539	MD
114	0.149785	STC
115	0.150488	DFC
116	0.152298	DTH
117	0.154609	MD
118	0.155584	A1C
119	0.156082	STC
120	0.160737	OFC
121	0.163586	STR
122	0.164977	A1C
123	0.16628	VFC
124	0.168326	A1C
125	0.169227	M1C
126	0.169355	A1C
127	0.172067	ITC
128	0.180981	MFC
129	0.181018	VFC
130	0.182562	DFC
131	0.183446	AMY
132	0.184567	S1C
133	0.186716	HIP
134	0.187399	M1C
135	0.191091	STC
136	0.191127	CB
137	0.191855	OFC
138	0.192246	DFC
139	0.197475	AMY
140	0.198995	STC
141	0.20248	STR
142	0.204186	IPC
143	0.205074	OFC
144	0.207337	STR
145	0.20828	STC
146	0.211243	ITC
147	0.219295	STC
148	0.219601	S1C
149	0.220181	HIP
150	0.221984	M1C
151	0.22568	HIP
152	0.229131	VFC
153	0.229762	ITC
154	0.230929	HIP
155	0.232824	CBC
156	0.234389	VFC
157	0.234858	IPC
158	0.239529	AMY
159	0.243168	HIP
160	0.247165	STR
161	0.249265	IPC
162	0.250615	A1C
163	0.251925	VFC
164	0.252612	MGE
165	0.257041	AMY
166	0.261773	V1C
167	0.264518	VFC
168	0.266189	STR
169	0.267325	AMY
170	0.273489	AMY
171	0.275621	V1C
172	0.275684	ITC
173	0.27793	STC
174	0.280283	STC
175	0.285542	CBC
176	0.285604	STC
177	0.286063	S1C
178	0.290382	VFC
179	0.29104	A1C
180	0.291462	IPC
181	0.292062	V1C
182	0.292197	VFC
183	0.292636	STC
184	0.294627	VFC
185	0.296288	OFC
186	0.299405	S1C
187	0.300166	STR
188	0.301073	STC
189	0.304879	HIP
190	0.305201	ITC
191	0.307754	ITC
192	0.311778	URL
193	0.317347	CBC
194	0.319555	M1C
195	0.321721	MFC
196	0.321958	A1C
197	0.323313	OFC
198	0.323747	AMY
199	0.325643	VFC
200	0.325703	STR
201	0.32601	HIP
202	0.326093	STR
203	0.326481	MD
204	0.326924	MD
205	0.327556	IPC
206	0.33045	STC
207	0.331545	AMY
208	0.332726	MFC
209	0.3372	MFC
210	0.337914	DTH
211	0.338229	M1C
212	0.339111	AMY
213	0.34002	IPC
214	0.340494	VFC
215	0.343419	M1C-S1C
216	0.343448	OFC
217	0.344092	STC
218	0.344733	CGE
219	0.345139	MFC
220	0.35197	M1C
221	0.359375	AMY
222	0.360586	DFC
223	0.362103	AMY
224	0.364033	HIP
225	0.36632	ITC
226	0.366922	IPC
227	0.36904	S1C
228	0.369434	MD
229	0.370187	STC
230	0.373584	M1C
231	0.373977	S1C
232	0.374629	M1C
233	0.379208	PCx
234	0.380527	MFC
235	0.380627	DFC
236	0.380777	M1C
237	0.382317	PCx
238	0.388627	STC
239	0.393182	VFC
240	0.395181	A1C
241	0.395181	V1C
242	0.396519	S1C
243	0.399276	DFC
244	0.401402	MFC
245	0.402247	VFC
246	0.402371	A1C
247	0.402599	STC
248	0.403088	MFC
249	0.403517	MD
250	0.40418	DFC
251	0.40705	V1C
252	0.41053	OFC
253	0.412044	V1C
254	0.412582	STR
255	0.413158	STR
256	0.416972	MD
257	0.41715	ITC
258	0.417384	HIP
259	0.417481	DFC
260	0.418957	MD
261	0.419842	AMY
262	0.419913	M1C
263	0.420926	S1C
264	0.421298	MFC
265	0.424278	STC
266	0.426388	CBC
267	0.42647	MD
268	0.426873	VFC
269	0.428419	DFC
270	0.428958	MFC
271	0.430473	IPC
272	0.432037	V1C
273	0.432683	HIP
274	0.437316	STC
275	0.441262	ITC
276	0.441698	V1C
277	0.442272	STR
278	0.442627	AMY
279	0.443551	A1C
280	0.443906	ITC
281	0.444761	MD
282	0.449412	M1C
283	0.449749	VFC
284	0.44992	DFC
285	0.452745	STC
286	0.45304	S1C
287	0.45407	S1C
288	0.455141	IPC
289	0.455328	STC
290	0.462548	DFC
291	0.462941	M1C-S1C
292	0.463235	A1C
293	0.466922	V1C
294	0.471321	STC
295	0.47567	MFC
296	0.476802	VFC
297	0.476835	V1C
298	0.477748	OFC
299	0.482109	DFC
300	0.484312	VFC
301	0.485672	V1C
302	0.486408	HIP
303	0.488322	ITC
304	0.488596	STC
305	0.48882	MD
306	0.493184	IPC
307	0.496783	HIP
308	0.498813	M1C
309	0.499142	MFC
310	0.499146	V1C
311	0.501773	DFC
312	0.503269	V1C
313	0.503831	CGE
314	0.504331	TCx
315	0.505186	OFC
316	0.506237	CBC
317	0.512513	S1C
318	0.523703	IPC
319	0.524238	S1C
320	0.524464	CBC
321	0.52486	DFC
322	0.525354	IPC
323	0.526073	STC
324	0.526328	MFC
325	0.531653	M1C
326	0.532018	STR
327	0.533684	S1C
328	0.535597	MFC
329	0.537829	DFC
330	0.539156	M1C
331	0.540726	A1C
332	0.547051	ITC
333	0.547838	A1C
334	0.549753	CBC
335	0.553971	STC
336	0.556956	DFC
337	0.564332	A1C
338	0.564572	STC
339	0.566194	AMY
340	0.567924	CBC
341	0.574607	STC
342	0.574731	MD
343	0.577726	ITC
344	0.579245	VFC
345	0.580569	STR
346	0.582707	IPC
347	0.582732	MD
348	0.582883	S1C
349	0.583087	HIP
350	0.583293	DFC
351	0.593023	VFC
352	0.594558	M1C
353	0.595724	VFC
354	0.595945	DFC
355	0.597213	STR
356	0.59942	ITC
357	0.599735	S1C
358	0.599974	DFC
359	0.6038	AMY
360	0.604767	STR
361	0.604832	STC
362	0.607344	V1C
363	0.613276	MD
364	0.616468	AMY
365	0.62271	OFC
366	0.627886	V1C
367	0.630114	ITC
368	0.630673	OFC
369	0.636787	AMY
370	0.63719	ITC
371	0.641931	STR
372	0.642491	VFC
373	0.645626	A1C
374	0.645979	M1C
375	0.646857	AMY
376	0.650744	VFC
377	0.664505	VFC
378	0.668942	DFC
379	0.669641	S1C
380	0.670269	V1C
381	0.671431	ITC
382	0.673158	ITC
383	0.67465	HIP
384	0.684419	STR
385	0.684967	IPC
386	0.6855	S1C
387	0.686472	AMY
388	0.689644	IPC
389	0.690318	MD
390	0.692645	OFC
391	0.692669	ITC
392	0.695544	AMY
393	0.701536	LGE
394	0.704922	HIP
395	0.709815	HIP
396	0.709825	STC
397	0.714584	S1C
398	0.7149	DFC
399	0.718759	V1C
400	0.720894	IPC
401	0.72296	VFC
402	0.723084	CBC
403	0.723204	A1C
404	0.727661	ITC
405	0.727712	STR
406	0.729212	V1C
407	0.730758	AMY
408	0.730897	DFC
409	0.733792	OFC
410	0.735037	OFC
411	0.73674	A1C
412	0.740087	MFC
413	0.741069	MFC
414	0.742894	MD
415	0.742976	S1C
416	0.743181	MD
417	0.743848	DFC
418	0.745686	STC
419	0.746714	VFC
420	0.750023	DFC
421	0.751721	IPC
422	0.759661	V1C
423	0.768077	STR
424	0.768937	IPC
425	0.784101	A1C
426	0.787596	S1C
427	0.791424	IPC
428	0.791466	CBC
429	0.793629	M1C
430	0.7938	HIP
431	0.79485	MFC
432	0.799208	CBC
433	0.802292	IPC
434	0.805688	HIP
435	0.806469	OFC
436	0.806522	MFC
437	0.806552	IPC
438	0.807716	CBC
439	0.811719	A1C
440	0.813704	OFC
441	0.814744	M1C
442	0.815745	URL
443	0.816905	CB
444	0.818219	STC
445	0.820078	OFC
446	0.822936	HIP
447	0.835223	IPC
448	0.837956	IPC
449	0.838206	STR
450	0.840374	STR
451	0.842779	ITC
452	0.843324	MD
453	0.845251	HIP
454	0.846191	STR
455	0.846243	S1C
456	0.846877	A1C
457	0.849839	ITC
458	0.850094	OFC
459	0.859725	STC
460	0.861091	V1C
461	0.862149	MD
462	0.863913	HIP
463	0.865105	VFC
464	0.866704	MFC
465	0.872319	IPC
466	0.872846	A1C
467	0.879506	DFC
468	0.883016	LGE
469	0.884379	AMY
470	0.889853	MFC
471	0.898352	IPC
472	0.899521	IPC
473	0.903584	DFC
474	0.906053	IPC
475	0.906807	STR
476	0.910032	HIP
477	0.912587	DTH
478	0.912948	AMY
479	0.914643	MFC
480	0.915819	STR
481	0.919849	AMY
482	0.921403	MFC
483	0.921478	STC
484	0.927847	S1C
485	0.936777	OFC
486	0.936948	V1C
487	0.939435	M1C
488	0.939853	IPC
489	0.939883	M1C
490	0.946851	ITC
491	0.94986	DFC
492	0.952917	ITC
493	0.955345	S1C
494	0.955739	HIP
495	0.957321	ITC
496	0.957819	M1C
497	0.960269	STC
498	0.960825	V1C
499	0.961812	V1C
500	0.962876	A1C
501	0.962922	A1C
502	0.966187	DFC
503	0.967076	M1C
504	0.967685	VFC
505	0.968156	OFC
506	0.968352	V1C
507	0.970227	MD
508	0.974791	STR
509	0.976849	HIP
510	0.98244	CB
511	0.983277	M1C
512	0.98345	MFC
513	0.98356	DTH
514	0.986413	HIP
515	0.987618	STC
516	1	HIP
517	1	AMY
518	1	AMY
519	1	CBC
520	1	OFC
521	1	MFC
522	1	HIP
523	1	MD

## Sheet: References
References
1	Dalby, D. A., Meyer, D. R., & Meyer, P. M. (1970). Effects of occipital neocortical lesions upon visual discriminations in the cat. In Physiology & Behavior (Vol. 5, Issue 7, pp. 727–734). Elsevier BV. https://doi.org/10.1016/0031-9384(70)90270-2
2	Karni, A., Meyer, G., Rey-Hipolito, C., Jezzard, P., Adams, M. M., Turner, R., & Ungerleider, L. G. (1998). The acquisition of skilled motor performance: Fast and slow experience-driven changes in primary motor cortex. In Proceedings of the National Academy of Sciences (Vol. 95, Issue 3, pp. 861–868). Proceedings of the National Academy of Sciences. https://doi.org/10.1073/pnas.95.3.861
3	Borich, M. R., Brodie, S. M., Gray, W. A., Ionta, S., & Boyd, L. A. (2015). Understanding the role of the primary somatosensory cortex: Opportunities for rehabilitation. In Neuropsychologia (Vol. 79, pp. 246–255). Elsevier BV. https://doi.org/10.1016/j.neuropsychologia.2015.07.007
4	Rasia-Filho AA, Londero RG, Achaval M. Functional activities of the amygdala: an overview. J Psychiatry Neurosci. 2000 Jan;25(1):14-23. PMID: 10721680; PMCID: PMC1407702.
5	Lavdas, A. A., Grigoriou, M., Pachnis, V., & Parnavelas, J. G. (1999). The Medial Ganglionic Eminence Gives Rise to a Population of Early Neurons in the Developing Cerebral Cortex. In The Journal of Neuroscience (Vol. 19, Issue 18, pp. 7881–7888). Society for Neuroscience. https://doi.org/10.1523/jneurosci.19-18-07881.1999
6	Karnath, H.-O. (2001). New insights into the functions of the superior temporal cortex. In Nature Reviews Neuroscience (Vol. 2, Issue 8, pp. 568–576). Springer Science and Business Media LLC. https://doi.org/10.1038/35086057
7	Alder, J., Cho, N. K., & Hatten, M. E. (1996). Embryonic Precursor Cells from the Rhombic Lip Are Specified to a Cerebellar Granule Neuron Identity. In Neuron (Vol. 17, Issue 3, pp. 389–399). Elsevier BV. https://doi.org/10.1016/s0896-6273(00)80172-5
8	Nery, S., Fishell, G., & Corbin, J. G. (2002). The caudal ganglionic eminence is a source of distinct cortical and subcortical cell populations. In Nature Neuroscience (Vol. 5, Issue 12, pp. 1279–1287). Springer Science and Business Media LLC. https://doi.org/10.1038/nn971
9	Chakraborty, S., Kolling, N., Walton, M. E., & Mitchell, A. S. (2016). Critical role for the mediodorsal thalamus in permitting rapid reward-guided updating in stochastic reward environments. In eLife (Vol. 5). eLife Sciences Publications, Ltd. https://doi.org/10.7554/elife.13588
10	Sevinc, G., Gurvit, H., & Spreng, R. N. (2017). Salience network engagement with the detection of morally laden information. In Social Cognitive and Affective Neuroscience (Vol. 12, Issue 7, pp. 1118–1127). Oxford University Press (OUP). https://doi.org/10.1093/scan/nsx035
11	Mars, R. B., & Grol, M. J. (2007). Dorsolateral Prefrontal Cortex, Working Memory, and Prospective Coding for Action. In Journal of Neuroscience (Vol. 27, Issue 8, pp. 1801–1802). Society for Neuroscience. https://doi.org/10.1523/jneurosci.5344-06.2007
12	Rolls, E. T. (2004). The functions of the orbitofrontal cortex. In Brain and Cognition (Vol. 55, Issue 1, pp. 11–29). Elsevier BV. https://doi.org/10.1016/s0278-2626(03)00277-x
13	De Carlos, J. A., López-Mascaraque, L., & Valverde, F. (1996). Dynamics of Cell Migration from the Lateral Ganglionic Eminence in the Rat. In The Journal of Neuroscience (Vol. 16, Issue 19, pp. 6146–6156). Society for Neuroscience. https://doi.org/10.1523/jneurosci.16-19-06146.1996
14	Rapcsak, S. Z., & Beeson, P. M. (2004). The role of left posterior inferior temporal cortex in spelling. In Neurology (Vol. 62, Issue 12, pp. 2221–2229). Ovid Technologies (Wolters Kluwer Health). https://doi.org/10.1212/01.wnl.0000130169.60752.c5
15	Maguire, E. A., Gadian, D. G., Johnsrude, I. S., Good, C. D., Ashburner, J., Frackowiak, R. S. J., & Frith, C. D. (2000). Navigation-related structural change in the hippocampi of taxi drivers. In Proceedings of the National Academy of Sciences (Vol. 97, Issue 8, pp. 4398–4403). Proceedings of the National Academy of Sciences. https://doi.org/10.1073/pnas.070039597
16	Levy, B. J., & Wagner, A. D. (2011). Cognitive control and right ventrolateral prefrontal cortex: reflexive reorienting, motor inhibition, and action updating. In Annals of the New York Academy of Sciences (Vol. 1224, Issue 1, pp. 40–62). Wiley. https://doi.org/10.1111/j.1749-6632.2011.05958.x
17	Papagno, C. (2018). Memory deficits. In Handbook of Clinical Neurology (pp. 377–393). Elsevier. https://doi.org/10.1016/b978-0-444-63622-5.00019-x
18	Kiernan, J. A. (2012). Anatomy of the Temporal Lobe. In Epilepsy Research and Treatment (Vol. 2012, pp. 1–12). Hindawi Limited. https://doi.org/10.1155/2012/176157
19	Bar-Yosef, O., Rotman, Y., & Nelken, I. (2002). Responses of Neurons in Cat Primary Auditory Cortex to Bird Chirps: Effects of Temporal and Spectral Context. In The Journal of Neuroscience (Vol. 22, Issue 19, pp. 8619–8632). Society for Neuroscience. https://doi.org/10.1523/jneurosci.22-19-08619.2002
20	Supèr, H. (2003). Working Memory in the Primary Visual Cortex. In Archives of Neurology (Vol. 60, Issue 6, p. 809). American Medical Association (AMA). https://doi.org/10.1001/archneur.60.6.809
21	Báez-Mendoza, R., & Schultz, W. (2013). The role of the striatum in social behavior. In Frontiers in Neuroscience (Vol. 7). Frontiers Media SA. https://doi.org/10.3389/fnins.2013.00233
22	Singh-Curry, V., & Husain, M. (2009). The functional role of the inferior parietal lobe in the dorsal and ventral stream dichotomy. In Neuropsychologia (Vol. 47, Issue 6, pp. 1434–1448). Elsevier BV. https://doi.org/10.1016/j.neuropsychologia.2008.11.033
23	Feng, Z., Chen, X., Zeng, M., & Zhang, M. (2019). Phase separation as a mechanism for assembling dynamic postsynaptic density signalling complexes. In Current Opinion in Neurobiology (Vol. 57, pp. 1–8). Elsevier BV. https://doi.org/10.1016/j.conb.2018.12.001
